# Supplementary material for: Image feature embedding with a deep learning framework improves genome-wide association studies on dog endophenotypes
Source: Sci Adv. 2026 Jun 24;12(26):eaee1088. doi: 10.1126/sciadv.aee1088 (PMC13292930; doi:10.1126/sciadv.aee1088)
Supplement: Supplementary file 2 — Data S1 to S6 [file sciadv.aee1088_data_s1_to_s6.zip]

Archive with 1 entries (1 files):
- aee1088_data_s1_to_s6.xlsx
