# Supplementary material for: Image feature embedding with a deep learning framework improves genome-wide association studies on dog endophenotypes
Source: Sci Adv. 2026 Jun 24;12(26):eaee1088. doi: 10.1126/sciadv.aee1088 (PMC13292930; doi:10.1126/sciadv.aee1088)
Supplement: Supplementary file 2 — Data S1 to S6 [file sciadv.aee1088_data_s1_to_s6.zip › aee1088_data_s1_to_s6.xlsx]

## Sheet: Data S1
Data S1:Sample genotype information for GWAS analysis
Quality_num5_filtering	Breed
AESK000001	American Eskimo Dog
AESK000002	American Eskimo Dog
AESK000003	American Eskimo Dog
AESK000004	American Eskimo Dog
AESK000005	American Eskimo Dog
AESK000006	American Eskimo Dog
AFFN000001	Affenpinscher
AFFN000003	Affenpinscher
AFFN000004	Affenpinscher
AFFN000005	Affenpinscher
AFFN000006	Affenpinscher
AFOX000001	American Foxhound
AFOX000002	American Foxhound
AFOX000003	American Foxhound
AFOX000004	American Foxhound
AFOX000005	American Foxhound
AFOX000006	American Foxhound
AFOX000007	American Foxhound
AHRT000001	American Hairless Terrier
AHRT000002	American Hairless Terrier
AHRT000003	American Hairless Terrier
AHRT000004	American Hairless Terrier
AHRT000005	American Hairless Terrier
AMBD000001	American Bulldog
AMBD000002	American Bulldog
AMBD000003	American Bulldog
AMBD000005	American Bulldog
AMBD000007	American Bulldog
AMST000001	American Staffordshire Terrier
AMST000002	American Staffordshire Terrier
AMST000003	American Staffordshire Terrier
AMST000005	American Staffordshire Terrier
AMST000006	American Staffordshire Terrier
AMWS000001	American Water Spaniel
AMWS000002	American Water Spaniel
AMWS000003	American Water Spaniel
AMWS000004	American Water Spaniel
AMWS000005	American Water Spaniel
AMWS000006	American Water Spaniel
ANAT000001	Anatolian Shepherd Dog
ANAT000003	Anatolian Shepherd Dog
ANAT000004	Anatolian Shepherd Dog
ANAT000005	Anatolian Shepherd Dog
ANAT000006	Anatolian Shepherd Dog
ANAT000007	Anatolian Shepherd Dog
APPZ000001	Appenzeller Sennenhund
APPZ000002	Appenzeller Sennenhund
APPZ000003	Appenzeller Sennenhund
APPZ000004	Appenzeller Sennenhund
APPZ000005	Appenzeller Sennenhund
APPZ000006	Appenzeller Sennenhund
APPZ000007	Appenzeller Sennenhund
APPZ000008	Appenzeller Sennenhund
APPZ000009	Appenzeller Sennenhund
APPZ000010	Appenzeller Sennenhund
APPZ000011	Appenzeller Sennenhund
APPZ000012	Appenzeller Sennenhund
APPZ000013	Appenzeller Sennenhund
APPZ000014	Appenzeller Sennenhund
ASKT000001	Silky Terrier
ASKT000002	Silky Terrier
ASKT000003	Silky Terrier
AUCD000001	Australian Cattle Dog
AUCD000002	Australian Cattle Dog
AUCD000003	Australian Cattle Dog
AUCD000004	Australian Cattle Dog
AUSK000001	Australian Kelpie
AUSK000002	Australian Kelpie
AUSK000003	Australian Kelpie
AUSK000004	Australian Kelpie
AUSK000005	Australian Kelpie
AUSK000006	Australian Kelpie
AUST000001	Australian Terrier
AUST000002	Australian Terrier
AUST000003	Australian Terrier
AUST000004	Australian Terrier
AUST000005	Australian Terrier
BASS000001	Basset Hound
BASS000002	Basset Hound
BASS000003	Basset Hound
BASS000004	Basset Hound
BASS000005	Basset Hound
BASS000006	Basset Hound
BASS000007	Basset Hound
BEDT000001	Bedlington Terrier
BEDT000003	Bedlington Terrier
BEDT000004	Bedlington Terrier
BEDT000005	Bedlington Terrier
BEDT000006	Bedlington Terrier
BEDT000007	Bedlington Terrier
BEDT000008	Bedlington Terrier
BERG000001	Bergamasco Sheepdog
BERG000002	Bergamasco Sheepdog
BERG000003	Bergamasco Sheepdog
BERG000004	Bergamasco Sheepdog
BERG000005	Bergamasco Sheepdog
BERG000006	Bergamasco Sheepdog
BFDB000001	Basset Fauve de Bretagne
BFDB000002	Basset Fauve de Bretagne
BFDB000003	Basset Fauve de Bretagne
BFDB000005	Basset Fauve de Bretagne
BFDB000006	Basset Fauve de Bretagne
BHSP000001	Bohemian Shepherd
BHSP000002	Bohemian Shepherd
BHSP000003	Bohemian Shepherd
BHSP000004	Bohemian Shepherd
BHSP000005	Bohemian Shepherd
BHSP000006	Bohemian Shepherd
BICH000001	Bichon Frise
BICH000002	Bichon Frise
BICH000003	Bichon Frise
BICH000004	Bichon Frise
BICH000005	Bichon Frise
BICH000007	Bichon Frise
BLDH000001	Bloodhound
BLDH000002	Bloodhound
BLDH000003	Bloodhound
BLDH000004	Bloodhound
BLNK000001	Russian Tsvetnaya Bolonka
BLNK000002	Russian Tsvetnaya Bolonka
BLNK000003	Russian Tsvetnaya Bolonka
BLNK000004	Russian Tsvetnaya Bolonka
BLNK000005	Russian Tsvetnaya Bolonka
BLNK000006	Russian Tsvetnaya Bolonka
BMSH000001	Bavarian Mountain Scent Hound
BMSH000002	Bavarian Mountain Scent Hound
BMSH000003	Bavarian Mountain Scent Hound
BMSH000004	Bavarian Mountain Scent Hound
BMSH000005	Bavarian Mountain Scent Hound
BMSH000006	Bavarian Mountain Scent Hound
BOER000001	Boerboel
BOER000002	Boerboel
BOER000003	Boerboel
BOER000004	Boerboel
BOLO000002	Bolognese
BOLO000003	Bolognese
BOLO000004	Bolognese
BOLO000005	Bolognese
BOLO000006	Bolognese
BOUV000001	Bouvier des Flandres
BOUV000002	Bouvier des Flandres
BOXR000001	Boxer
BOXR000002	Boxer
BOXR000003	Boxer
BOXR000004	Boxer
BOXR000005	Boxer
BOYK000001	Boykin Spaniel
BOYK000002	Boykin Spaniel
BOYK000003	Boykin Spaniel
BOYK000004	Boykin Spaniel
BOYK000005	Boykin Spaniel
BRAC000001	Bracco Italiano
BRAC000002	Bracco Italiano
BRAC000003	Bracco Italiano
BRAC000004	Bracco Italiano
BRAC000005	Bracco Italiano
BRAC000006	Bracco Italiano
BRHM000001	Broholmer
BRHM000002	Broholmer
BRHM000003	Broholmer
BRHM000004	Broholmer
BRHM000005	Broholmer
BRHM000006	Broholmer
BRIA000001	Briard
BRIA000002	Briard
BRIA000003	Briard
BRIA000004	Briard
BRIA000005	Briard
BRIA000006	Briard
BRIT000001	Brittany
BRIT000002	Brittany
BRIT000003	Brittany
BRIT000004	Brittany
BRIT000005	Brittany
BRIT000006	Brittany
BRIT000007	Brittany
BRIT000008	Brittany
BRJH000002	Bloodhound
BRMD000001	Bernese Mountain Dog
BRMD000002	Bernese Mountain Dog
BRMD000003	Bernese Mountain Dog
BRMD000004	Bernese Mountain Dog
BRMD000005	Bernese Mountain Dog
BRMD000006	Bernese Mountain Dog
BRMD000007	Bernese Mountain Dog
BRMD000008	Bernese Mountain Dog
BRMD000009	Bernese Mountain Dog
BRMD000010	Bernese Mountain Dog
BRTR000001	Black Russian Terrier
BRTR000002	Black Russian Terrier
BRTR000003	Black Russian Terrier
BRTR000004	Black Russian Terrier
BRTR000005	Black Russian Terrier
BRUS000001	Brussels Griffon
BRUS000002	Brussels Griffon
BRUS000003	Brussels Griffon
BRUS000004	Brussels Griffon
BRUS000005	Brussels Griffon
BRUS000006	Brussels Griffon
BRUS000007	Brussels Griffon
BRZT000001	Brazilian Terrier
BRZT000002	Brazilian Terrier
BRZT000003	Brazilian Terrier
BRZT000004	Brazilian Terrier
BRZT000005	Brazilian Terrier
BRZT000006	Brazilian Terrier
BULD000001	French Bulldog
BULM000001	Bullmastiff
BULM000002	Bullmastiff
BULM000003	Bullmastiff
BULM000004	Bullmastiff
BULM000005	Bullmastiff
BULM000006	Bullmastiff
BWRT000001	Biewer Terrier
BWRT000002	Biewer Terrier
BWRT000003	Biewer Terrier
BWRT000004	Biewer Terrier
BWRT000005	Biewer Terrier
BWRT000006	Biewer Terrier
CAIR000001	Cairn Terrier
CAIR000002	Cairn Terrier
CAIR000003	Cairn Terrier
CAIR000004	Cairn Terrier
CAIR000005	Cairn Terrier
CARD000001	Cardigan Welsh Corgi
CARD000002	Schipperke
CARD000003	Cardigan Welsh Corgi
CARD000004	Cardigan Welsh Corgi
CARD000005	Cardigan Welsh Corgi
CHBR000001	Chesapeake Bay Retriever
CHBR000002	Chesapeake Bay Retriever
CHBR000003	Chesapeake Bay Retriever
CHBR000004	Chesapeake Bay Retriever
CHBR000005	Chesapeake Bay Retriever
CHIN000001	Japanese Chin
CHIN000003	Japanese Chin
CHIN000004	Japanese Chin
CHIN000005	Japanese Chin
CHIN000006	Japanese Chin
CHIN000007	Japanese Chin
CKCS000001	Cavalier King Charles Spaniel
CKCS000002	Cavalier King Charles Spaniel
CKCS000003	Cavalier King Charles Spaniel
CKCS000004	Cavalier King Charles Spaniel
CKCS000005	Cavalier King Charles Spaniel
CLSP000001	Clumber Spaniel
CLSP000002	Clumber Spaniel
CLSP000003	Clumber Spaniel
CLSP000004	Clumber Spaniel
CLSP000005	Clumber Spaniel
COLL000001	Collie
COLL000002	Collie
COLL000003	Collie
COLL000004	Collie
COLL000005	Collie
COLL000006	Collie
COLL000007	Collie
COLL000008	Collie
COLL000009	Collie
COLL000010	Collie
COLL000011	Collie
COLL000012	Collie
COLL000013	Collie
COOK000001	Chinook
COOK000002	Chinook
COOK000003	Chinook
COOK000004	Chinook
COOK000005	Chinook
COOK000006	Chinook
COTO000001	Coton de Tulear
COTO000003	Coton de Tulear
COTO000004	Coton de Tulear
CSKT000003	Cesky Terrier
CSKT000005	Cesky Terrier
CSKT000006	Cesky Terrier
CSKT000007	Cesky Terrier
CSKT000008	Cesky Terrier
DALM000001	Dalmatian
DALM000002	Dalmatian
DALM000003	Dalmatian
DALM000004	Dalmatian
DALM000005	Dalmatian
DAND000001	Dandie Dinmont Terrier
DAND000002	Dandie Dinmont Terrier
DAND000003	Dandie Dinmont Terrier
DAND000004	Dandie Dinmont Terrier
DAND000005	Dandie Dinmont Terrier
DAND000006	Dandie Dinmont Terrier
DARG000001	Dogo Argentino
DARG000002	Dogo Argentino
DARG000003	Dogo Argentino
DARG000004	Dogo Argentino
DARG000005	Dogo Argentino
DDBX000001	Dogue de Bordeaux
DDBX000002	Dogue de Bordeaux
DDBX000003	Dogue de Bordeaux
DDBX000004	Dogue de Bordeaux
DDBX000005	Dogue de Bordeaux
DOBP000001	Doberman Pinscher
DOBP000002	Doberman Pinscher
DOBP000003	Doberman Pinscher
DOBP000004	Doberman Pinscher
DOBP000005	Doberman Pinscher
DOBP000006	Doberman Pinscher
DOBP000007	Doberman Pinscher
DREV000001	Drever
DREV000002	Drever
DREV000003	Drever
DREV000004	Drever
DREV000005	Drever
DREV000006	Drever
DSFD000001	Danish-Swedish Farmdog
DSFD000002	Danish-Swedish Farmdog
DSFD000003	Danish-Swedish Farmdog
DSFD000004	Danish-Swedish Farmdog
DSFD000005	Danish-Swedish Farmdog
DSFD000006	Danish-Swedish Farmdog
DSHP000002	Dutch Shepherd
DSHP000003	Dutch Shepherd
DSHP000004	Dutch Shepherd
DSHP000005	Dutch Shepherd
DSHP000006	Dutch Shepherd
ENTB000001	Entlebucher Mountain Dog
ENTB000002	Entlebucher Mountain Dog
ENTB000003	Entlebucher Mountain Dog
ENTB000004	Entlebucher Mountain Dog
ENTB000005	Entlebucher Mountain Dog
ENTB000006	Entlebucher Mountain Dog
ENTB000007	Entlebucher Mountain Dog
ENTB000008	Entlebucher Mountain Dog
ENTB000009	Entlebucher Mountain Dog
ESMD000001	Estrela Mountain Dog
ESMD000002	Estrela Mountain Dog
ESMD000003	Estrela Mountain Dog
ESMD000004	Estrela Mountain Dog
ESMD000005	Estrela Mountain Dog
ESMD000006	Estrela Mountain Dog
FBUL000001	French Bulldog
FBUL000002	French Bulldog
FBUL000003	French Bulldog
FBUL000004	French Bulldog
FBUL000005	French Bulldog
FBUL000006	French Bulldog
FIEL000001	Field Spaniel
FIEL000002	Field Spaniel
FIEL000003	Field Spaniel
FIEL000004	Field Spaniel
FIEL000005	Field Spaniel
FINS000001	Finnish Spitz
FINS000002	Finnish Spitz
FINS000003	Finnish Spitz
FINS000004	Finnish Spitz
FINS000005	Finnish Spitz
FINS000006	Finnish Spitz
FLCD000001	Bouvier des Flandres
FLCD000002	Bouvier des Flandres
FLCD000003	Bouvier des Flandres
FLCD000004	Bouvier des Flandres
FLCD000005	Bouvier des Flandres
FLCD000006	Bouvier des Flandres
FLCD000007	Bouvier des Flandres
FLCD000008	Bouvier des Flandres
FRSP000001	French Spaniel
FRSP000002	French Spaniel
FRSP000003	French Spaniel
FRSP000004	French Spaniel
FRSP000005	French Spaniel
FRSP000006	French Spaniel
FXTE000003	Smooth Fox Terrier
FXTE000004	Smooth Fox Terrier
FXTE000005	Smooth Fox Terrier
FXTE000006	Smooth Fox Terrier
GLEN000001	Glen of Imaal Terrier
GLEN000002	Glen of Imaal Terrier
GLEN000003	Glen of Imaal Terrier
GLEN000004	Glen of Imaal Terrier
GLEN000005	Glen of Imaal Terrier
GLEN000006	Glen of Imaal Terrier
GOLD000001	Golden Retriever
GOLD000002	Golden Retriever
GOLD000003	Golden Retriever
GOLD000004	Golden Retriever
GOLD000005	Golden Retriever
GOLD000007	Golden Retriever
GPYR000001	Great Pyrenees
GPYR000002	Great Pyrenees
GPYR000003	Great Pyrenees
GPYR000004	Great Pyrenees
GPYR000005	Great Pyrenees
GPYR000006	Great Pyrenees
GSMD000001	Greater Swiss Mountain Dog
GSMD000002	Greater Swiss Mountain Dog
GSMD000003	Greater Swiss Mountain Dog
GSMD000004	Greater Swiss Mountain Dog
GSMD000005	Greater Swiss Mountain Dog
GSMD000006	Greater Swiss Mountain Dog
GSMD000007	Greater Swiss Mountain Dog
GSMD000008	Greater Swiss Mountain Dog
GSMD000009	Greater Swiss Mountain Dog
GSMD000010	Greater Swiss Mountain Dog
GSNZ000001	Giant Schnauzer
GSNZ000002	Giant Schnauzer
GSNZ000003	Giant Schnauzer
GSNZ000004	Giant Schnauzer
GSNZ000005	Giant Schnauzer
GSNZ000006	Giant Schnauzer
GSPZ000001	German Spitz
GSPZ000002	German Spitz
GSPZ000003	German Spitz
GSPZ000004	German Spitz
GSPZ000005	German Spitz
GSPZ000006	German Spitz
GSZG000007	Pomeranian
GWHP000001	German Wirehaired Pointer
GWHP000002	German Wirehaired Pointer
GWHP000003	German Wirehaired Pointer
GWHP000004	German Wirehaired Pointer
GWHP000005	German Wirehaired Pointer
HSHP000001	Vizsla
HTSV000001	Hamiltonstovare
HTSV000002	Hamiltonstovare
HTSV000003	Hamiltonstovare
HTSV000004	Hamiltonstovare
HTSV000005	Hamiltonstovare
HTSV000006	Hamiltonstovare
HTSV000007	Hamiltonstovare
HWHP000001	Vizsla
IBIZ000001	Ibizan Hound
IBIZ000002	Ibizan Hound
IBIZ000003	Ibizan Hound
IBIZ000004	Ibizan Hound
IBIZ000005	Ibizan Hound
IBIZ000006	Ibizan Hound
IBIZ000007	Ibizan Hound
IBIZ000008	Ibizan Hound
IBIZ000009	Ibizan Hound
IBIZ000010	Ibizan Hound
IBIZ000011	Ibizan Hound
IBIZ000012	Ibizan Hound
IBIZ000013	Ibizan Hound
ICES000001	Icelandic Sheepdog
ICES000002	Icelandic Sheepdog
ICES000003	Icelandic Sheepdog
ICES000004	Icelandic Sheepdog
ICES000005	Icelandic Sheepdog
ICES000006	Icelandic Sheepdog
JSPZ000001	Japanese Spitz
JSPZ000002	Japanese Spitz
JSPZ000003	Japanese Spitz
JSPZ000004	Japanese Spitz
JSPZ000005	Japanese Spitz
JSPZ000006	Japanese Spitz
JSPZ000007	Japanese Spitz
JSPZ000008	Japanese Spitz
JSPZ000009	Japanese Spitz
JSPZ000010	Japanese Spitz
JSPZ000011	Japanese Spitz
JSPZ000012	Japanese Spitz
KAIK000001	Kai Ken
KAIK000002	Kai Ken
KAIK000003	Kai Ken
KAIK000004	Kai Ken
KAIK000005	Kai Ken
KEES000002	Keeshond
KEES000003	Keeshond
KEES000004	Keeshond
KEES000005	Keeshond
KEES000006	Keeshond
KEES000007	Keeshond
KEES000008	Keeshond
KEES000009	Keeshond
KEES000010	Keeshond
KEES000011	Keeshond
KEES000012	Keeshond
KMUM000001	Small Munsterlander
KMUM000002	Small Munsterlander
KMUM000003	Small Munsterlander
KMUM000004	Small Munsterlander
KMUM000005	Small Munsterlander
KMUM000006	Small Munsterlander
KMUM000007	Small Munsterlander
KMUM000008	Small Munsterlander
KMUM000009	Small Munsterlander
KMUM000010	Small Munsterlander
KMUM000011	Small Munsterlander
KROM000001	Kromfohrlander
KROM000002	Kromfohrlander
KROM000003	Kromfohrlander
KROM000004	Kromfohrlander
KROM000005	Kromfohrlander
KROM000006	Kromfohrlander
KROM000007	Kromfohrlander
KUVZ000001	Kuvasz
KUVZ000003	Kuvasz
KUVZ000004	Kuvasz
KUVZ000005	Kuvasz
KUVZ000006	Kuvasz
KUVZ000007	Kuvasz
KUVZ000008	Kuvasz
LABR000001	Labrador Retriever
LABR000002	Labrador Retriever
LABR000003	Labrador Retriever
LABR000004	Labrador Retriever
LABR000005	Labrador Retriever
LABR000006	Labrador Retriever
LAEK000001	Belgian Laekenois
LAEK000002	Belgian Laekenois
LAEK000003	Belgian Laekenois
LAEK000004	Belgian Laekenois
LAEK000005	Belgian Laekenois
LAKE000001	Lakeland Terrier
LAKE000002	Lakeland Terrier
LAKE000003	Lakeland Terrier
LAKE000004	Lakeland Terrier
LAKE000005	Lakeland Terrier
LAKE000006	Lakeland Terrier
LANC000001	Lancashire Heeler
LANC000002	Lancashire Heeler
LANC000003	Lancashire Heeler
LANC000004	Lancashire Heeler
LANC000005	Lancashire Heeler
LANC000006	Lancashire Heeler
LEON000001	Leonberger
LEON000003	Leonberger
LEON000004	Leonberger
LEON000007	Leonberger
LEON000008	Leonberger
LEON000009	Leonberger
LEON000010	Leonberger
LEON000011	Leonberger
LEON000012	Leonberger
LEON000013	Leonberger
LEON000014	Leonberger
LEOP000002	Catahoula Leopard Dog
LEOP000003	Catahoula Leopard Dog
LEOP000004	Catahoula Leopard Dog
LEOP000005	Catahoula Leopard Dog
LEOP000008	Catahoula Leopard Dog
LEOP000009	Catahoula Leopard Dog
LEOP000010	Catahoula Leopard Dog
LHSA000001	Lhasa Apso
LHSA000002	Lhasa Apso
LHSA000003	Lhasa Apso
LHSA000004	Lhasa Apso
LHSA000005	Lhasa Apso
LHSA000006	Lhasa Apso
LHSA000007	Lhasa Apso
LHSA000008	Lhasa Apso
MALT000005	Coton de Tulear
MANT000001	Manchester Terrier (Standard)
MANT000002	Manchester Terrier (Standard)
MANT000003	Manchester Terrier (Standard)
MANT000004	Manchester Terrier (Standard)
MANT000005	Manchester Terrier (Standard)
MANT000006	Manchester Terrier (Standard)
MANT000007	Manchester Terrier (Standard)
MANT000008	Manchester Terrier (Standard)
MANT000009	Manchester Terrier (Standard)
MAST000001	Mastiff
MAST000002	Mastiff
MAST000003	Mastiff
MAST000004	Mastiff
MAST000005	Mastiff
MAST000006	Mastiff
MUDI000001	Mudi
MUDI000002	Mudi
MUDI000003	Mudi
MUDI000005	Mudi
MUDI000006	Mudi
NBUH000001	Norwegian Buhund
NBUH000003	Norwegian Buhund
NBUH000004	Norwegian Buhund
NBUH000005	Norwegian Buhund
NBUH000006	Norwegian Buhund
NEAP000001	Neapolitan Mastiff
NEAP000002	Neapolitan Mastiff
NEAP000003	Neapolitan Mastiff
NEAP000004	Neapolitan Mastiff
NEAP000005	Neapolitan Mastiff
NELK000001	Norwegian Elkhound
NELK000002	Norwegian Elkhound
NELK000003	Norwegian Elkhound
NELK000004	Norwegian Elkhound
NELK000005	Norwegian Elkhound
NELK000006	Norwegian Elkhound
NELK000007	Norwegian Elkhound
NEWF000001	Newfoundland
NEWF000002	Newfoundland
NEWF000003	Newfoundland
NEWF000004	Newfoundland
NEWF000005	Newfoundland
NEWF000006	Newfoundland
NLUN000001	Norwegian Lundehund
NLUN000002	Norwegian Lundehund
NLUN000003	Norwegian Lundehund
NLUN000004	Norwegian Lundehund
NLUN000005	Norwegian Lundehund
NORF000001	Norfolk Terrier
NORF000002	Norfolk Terrier
NORF000003	Norfolk Terrier
NORF000004	Norfolk Terrier
NORF000005	Norfolk Terrier
NORF000006	Norfolk Terrier
NORF000007	Norfolk Terrier
NOWT000001	Norwich Terrier
NOWT000002	Norwich Terrier
NOWT000003	Norwich Terrier
NOWT000004	Norwich Terrier
NOWT000005	Norwich Terrier
NOWT000006	Norwich Terrier
OLES000001	Old English Sheepdog
OLES000002	Old English Sheepdog
OLES000003	Old English Sheepdog
OLES000004	Old English Sheepdog
OLES000005	Old English Sheepdog
OLES000006	Old English Sheepdog
OLES000007	Old English Sheepdog
OTTR000001	Otterhound
OTTR000002	Otterhound
OTTR000003	Otterhound
OTTR000004	Otterhound
OTTR000005	Otterhound
OTTR000006	Otterhound
OTTR000007	Otterhound
PARS000001	Parson Russell Terrier
PARS000002	Parson Russell Terrier
PARS000003	Parson Russell Terrier
PARS000004	Parson Russell Terrier
PARS000005	Parson Russell Terrier
PASP000001	Pont-Audemer spaniel
PASP000003	Pont-Audemer spaniel
PASP000004	Pont-Audemer spaniel
PASP000005	Pont-Audemer spaniel
PASP000006	Pont-Audemer spaniel
PASP000007	Pont-Audemer spaniel
PHAR000001	Pharaoh Hound
PHAR000002	Pharaoh Hound
PHAR000003	Pharaoh Hound
PHAR000004	Pharaoh Hound
PHAR000005	Pharaoh Hound
PHAR000006	Pharaoh Hound
POMR000002	Pomeranian
POMR000003	Pomeranian
POMR000004	Pomeranian
POMR000005	Pomeranian
POMR000006	Pomeranian
POMR000007	Pomeranian
POMR000008	Pomeranian
POSD000001	Portuguese Sheepdog
POSD000002	Portuguese Sheepdog
POSD000003	Portuguese Sheepdog
POSD000004	Portuguese Sheepdog
POSD000005	Portuguese Sheepdog
POSD000006	Portuguese Sheepdog
PTWD000001	Portuguese Water Dog
PTWD000002	Portuguese Water Dog
PTWD000003	Portuguese Water Dog
PTWD000004	Portuguese Water Dog
PTWD000005	Portuguese Water Dog
PTWD000006	Portuguese Water Dog
PTWD000007	Portuguese Water Dog
PTWD000008	Portuguese Water Dog
PULI000001	Puli
PULI000002	Puli
PULI000003	Puli
PULI000004	Puli
PULI000005	Puli
PULI000006	Puli
PUMI000001	Pumi
PUMI000002	Pumi
PUMI000003	Pumi
PUMI000004	Pumi
PUMI000005	Pumi
PUMI000006	Pumi
PYMF000001	Pyrenean Mastiff
PYMF000002	Pyrenean Mastiff
PYMF000003	Pyrenean Mastiff
PYMF000004	Pyrenean Mastiff
PYMF000005	Pyrenean Mastiff
PYMF000006	Pyrenean Mastiff
PYSH000001	Pyrenean Shepherd
PYSH000002	Great Pyrenees
PYSH000003	Pyrenean Shepherd
PYSH000004	Pyrenean Shepherd
PYSH000005	Pyrenean Shepherd
PYSH000006	Pyrenean Shepherd
PYSH000007	Pyrenean Shepherd
PYSH000008	Pyrenean Shepherd
PYSH000009	Pyrenean Shepherd
PYSH000010	Pyrenean Shepherd
PYSH000011	Pyrenean Shepherd
PYSH000012	Pyrenean Shepherd
RTOY000001	Russian Toy
RTOY000002	Russian Toy
RUTY000001	Russian Toy
RUTY000002	Russian Toy
RUTY000003	Russian Toy
RUTY000004	Russian Toy
SEAL000002	Sealyham Terrier
SEAL000003	Sealyham Terrier
SEAL000004	Sealyham Terrier
SEAL000005	Sealyham Terrier
SEAL000006	Sealyham Terrier
SEAL000007	Sealyham Terrier
SEAL000008	Sealyham Terrier
SEAL000009	Sealyham Terrier
SEAL000010	Sealyham Terrier
SHAR000002	Chinese Shar-Pei
SHAR000003	Chinese Shar-Pei
SHIH000001	Shih Tzu
SHIH000002	Shih Tzu
SHIH000003	Shih Tzu
SHIH000004	Shih Tzu
SHIH000005	Shih Tzu
SILK000001	Silky Terrier
SILK000002	Silky Terrier
SILK000003	Silky Terrier
SKIP000001	Schipperke
SKIP000003	Schipperke
SKIP000004	Schipperke
SKIP000005	Schipperke
SKIP000006	Schipperke
SMFX000001	Smooth Fox Terrier
SMFX000002	Smooth Fox Terrier
SMFX000003	Smooth Fox Terrier
SMFX000004	Smooth Fox Terrier
SMFX000005	Smooth Fox Terrier
SPEI000001	Chinese Shar-Pei
SPEI000002	Chinese Shar-Pei
SPEI000003	Chinese Shar-Pei
SPEI000004	Chinese Shar-Pei
SPEI000005	Chinese Shar-Pei
SPEI000006	Chinese Shar-Pei
SPIN000001	Spinone Italiano
SPIN000002	Spinone Italiano
SPIN000004	Spinone Italiano
SPIN000005	Spinone Italiano
SPIN000006	Spinone Italiano
SPIN000007	Spinone Italiano
SPIN000008	Spinone Italiano
SPMT000001	Spanish Mastiff
SPMT000002	Spanish Mastiff
SPMT000003	Spanish Mastiff
SPMT000004	Spanish Mastiff
SPMT000005	Spanish Mastiff
SPMT000006	Spanish Mastiff
STAF000001	Staffordshire Bull Terrier
STAF000002	Staffordshire Bull Terrier
STAF000003	Staffordshire Bull Terrier
STAF000004	Staffordshire Bull Terrier
STAF000005	Staffordshire Bull Terrier
STAF000006	Staffordshire Bull Terrier
STBD000001	Saint Bernard
STBD000002	Saint Bernard
STBD000003	Saint Bernard
STBD000004	Saint Bernard
STBD000005	Saint Bernard
STBD000006	Saint Bernard
STBD000007	Saint Bernard
STBD000008	Saint Bernard
STBD000009	Saint Bernard
STBD000010	Saint Bernard
STBD000011	Saint Bernard
STBD000012	Saint Bernard
STBD000013	Saint Bernard
SUSX000001	Sussex Spaniel
SUSX000002	Sussex Spaniel
SUSX000003	Sussex Spaniel
SUSX000004	Sussex Spaniel
SUSX000005	Sussex Spaniel
SUSX000006	Sussex Spaniel
TERV000001	Cardigan Welsh Corgi
THAI000001	Thai Ridgeback
THAI000002	Thai Ridgeback
THAI000003	Thai Ridgeback
THAI000004	Thai Ridgeback
THAI000005	Thai Ridgeback
THAI000006	Thai Ridgeback
THAI000007	Thai Ridgeback
THAI000008	Thai Ridgeback
THAI000009	Thai Ridgeback
TIBS000001	Tibetan Spaniel
TIBS000005	Tibetan Spaniel
TIBS000006	Tibetan Spaniel
TIBS000007	Tibetan Spaniel
TYFX000001	Toy Fox Terrier
TYFX000002	Toy Fox Terrier
TYFX000003	Toy Fox Terrier
TYFX000004	Toy Fox Terrier
TYFX000005	Toy Fox Terrier
TYFX000006	Toy Fox Terrier
TYFX000007	Toy Fox Terrier
TYFX000008	Toy Fox Terrier
TYFX000009	Toy Fox Terrier
TYFX000010	Toy Fox Terrier
VIZS000001	Vizsla
VIZS000002	Vizsla
VIZS000003	Vizsla
VIZS000004	Vizsla
VIZS000005	Vizsla
VIZS000006	Vizsla
VIZS000007	Vizsla
VPIN000001	Volpino Italiano
VPIN000002	Volpino Italiano
VPIN000003	Volpino Italiano
VPIN000004	Volpino Italiano
VPIN000005	Volpino Italiano
VPIN000006	Volpino Italiano
WEIM000001	Weimaraner
WEIM000002	Weimaraner
WEIM000003	Weimaraner
WEIM000004	Weimaraner
WEIM000005	Weimaraner
WELT000001	Welsh Terrier
WELT000002	Welsh Terrier
WELT000003	Welsh Terrier
WELT000004	Welsh Terrier
WELT000005	Welsh Terrier
WHPG000001	Wirehaired Pointing Griffon
WHPG000002	Wirehaired Pointing Griffon
WHPG000003	Wirehaired Pointing Griffon
WHPG000004	Wirehaired Pointing Griffon
WHPG000005	Wirehaired Pointing Griffon
WHPG000006	Wirehaired Pointing Griffon
WSSP000002	Welsh Springer Spaniel
WSSP000003	Welsh Springer Spaniel
WSSP000004	Welsh Springer Spaniel
WSSP000005	Welsh Springer Spaniel
XOLO000001	Xoloitzcuintli
XOLO000003	Xoloitzcuintli
XOLO000004	Xoloitzcuintli
XOLO000005	Xoloitzcuintli
XOLO000006	Xoloitzcuintli
XOLO000007	Xoloitzcuintli
YORK000001	Yorkshire Terrier
YORK000002	Yorkshire Terrier
YORK000003	Yorkshire Terrier
YORK000004	Yorkshire Terrier
YORK000005	Yorkshire Terrier

## Sheet: Data S2
Data S2: Breed-averaged ResNet embedding features
Group	Feature_1	Feature_2	Feature_3	Feature_4	Feature_5	Feature_6	Feature_7	Feature_8	Feature_9	Feature_10	Feature_11	Feature_12	Feature_13
Affenpinscher	1.74436	0.362108	3.2514	5.57716	4.29596	7.47444	4.1868	2.60788	5.05705	5.45598	8.17216	6.05375	8.45178
Alpine_Dachsbracke	8.86323	2.97152	2.42046	4.02135	4.38847	7.85032	5.22154	2.12844	5.42422	5.93231	8.38635	6.44683	8.79381
American_Akita	6.22499	5.58356	2.70087	5.58688	4.03428	8.20167	4.67181	2.71573	5.33179	4.33202	7.92165	5.98086	8.6542
American_Bulldog	8.84727	3.22402	1.9043	3.47424	5.16354	6.98893	3.87142	2.65176	5.55955	5.1563	7.75724	6.01786	8.35545
American_Eskimo_Dog	3.18192	7.27685	2.96441	4.13696	4.92172	7.68763	4.38539	2.5483	5.29754	5.02227	7.89309	6.07259	8.62816
American_Foxhound	8.93763	2.51999	3.02855	3.39339	5.04139	6.92833	4.92617	2.65349	6.05658	5.8511	7.97892	6.98462	8.78596
American_Hairless_Terrier	9.83253	2.08068	2.36402	4.90883	4.20925	7.72828	3.05008	2.53586	4.11362	5.31704	7.86008	5.84997	8.56279
American_Staffordshire_Terrier	9.24573	3.33824	1.68635	4.14047	4.48478	7.58839	4.13635	2.42332	5.26858	5.1212	8.07098	5.83009	8.46629
American_Water_Spaniel	2.97813	0.861711	2.85982	6.39122	5.1775	6.27148	4.44853	2.45157	4.95442	5.72976	8.03605	6.3794	8.68323
Anatolian_Shepherd_Dog	5.98347	5.28964	2.6076	4.98835	4.38933	8.00262	4.77331	2.6124	5.32092	4.81723	8.00198	6.09645	8.63935
Appenzeller_Sennenhund	8.68783	2.15745	6.47183	4.1137	5.05953	7.61912	4.3607	2.60841	5.61901	5.12331	7.89894	6.48667	8.49866
Ariege_Pointer	8.41551	2.16871	2.74604	3.85608	5.01144	6.76797	4.1745	2.89662	5.67036	5.62848	7.75558	6.77601	8.73822
Australian_Cattle_Dog	7.23633	1.402	4.19748	4.99321	4.76563	7.17104	4.12569	2.92968	5.43341	5.19844	8.00759	6.67978	8.61465
Australian_Kelpie	8.15135	2.61892	4.78507	5.27658	4.35939	8.0615	4.06465	2.74709	4.97881	4.80151	7.92982	6.42224	8.5693
Australian_Terrier	1.21041	1.0737	3.28971	2.75771	3.45059	8.12335	4.83993	3.07251	5.08427	5.71895	7.76115	6.13174	8.41739
Auvergne_Pointer	7.64439	1.41008	3.09344	4.50813	5.0135	6.54381	4.08359	3.01634	5.55016	5.54717	7.93317	6.74707	8.6933
Barbet	2.15865	0.536785	2.8256	6.39007	5.24071	6.76726	4.15135	2.42395	5.2046	5.67803	7.94049	6.20506	8.59419
Basset_Artesien_Normand	9.04779	2.3572	3.22203	3.41153	5.00897	6.95839	5.27259	2.58008	6.25671	5.97363	8.15099	7.11706	8.85142
Basset_Fauve_de_Bretagne	1.53345	1.34108	2.84723	3.3349	4.38446	8.34375	4.97332	3.12712	5.57439	5.69216	7.98549	6.64979	8.70422
Basset_Hound	9.01163	2.22026	3.17399	3.46451	5.02598	6.89484	5.34819	2.55894	6.2902	6.03189	8.22436	7.13093	8.86497
Bavarian_Mountain_Scent_Hound	8.99703	2.98974	2.0679	4.03668	4.31547	7.88213	5.15473	2.07386	5.31931	5.99842	8.38619	6.35564	8.80642
Bedlington_Terrier	2.39122	0.953141	2.15222	6.20439	6.13837	7.11994	3.02171	2.06281	6.17855	5.63217	6.99096	5.54966	8.5783
Belgian_Laekenois	3.49686	3.34326	3.16203	4.8454	3.7863	8.46362	4.72634	2.91908	5.54749	5.00709	8.00475	6.21952	8.64334
Belgian_Tervuren	5.02037	5.24417	3.40007	6.01438	3.66286	8.31115	4.65957	2.69794	5.40528	4.49167	8.08322	6.03926	8.6612
Bergamasco_Sheepdog	1.19262	0.656844	2.72274	6.35783	5.34991	7.27456	4.31208	2.43864	5.40544	5.74036	7.85681	6.24036	8.62582
Bernese_Mountain_Dog	8.01934	2.38006	6.92698	3.93007	5.22154	7.57279	4.46891	2.60966	5.83541	5.16239	7.9289	6.39801	8.46687
Bichon_Frise	0.571369	3.39132	2.77652	3.37418	5.41494	7.67776	3.55349	2.34627	5.43276	4.97129	7.98221	6.06621	8.50599
Biewer_Terrier	0.879837	1.96381	3.3869	3.06739	3.78359	7.03734	4.30063	2.55446	4.60257	5.3593	7.79079	5.81569	8.34702
Black_Russian_Terrier	1.92874	0.283497	2.91766	6.2173	5.2109	6.99421	3.85057	2.441	5.33513	5.55765	7.93199	6.09558	8.49823
Bloodhound	8.99347	3.19927	2.24788	4.0859	4.29381	8.05366	5.59959	1.93934	5.48386	5.92148	8.67019	6.31542	8.77993
Boerboel	9.24461	3.70474	1.16338	4.07707	4.12369	8.14711	4.99654	1.94566	5.29964	5.5148	8.50436	5.71046	8.58604
Bohemian_Shepherd	5.26218	4.70926	3.73131	6.40535	3.60122	8.32225	4.53102	2.70317	5.33512	4.43006	8.0974	6.03578	8.64108
Bolognese_dog	0.569861	3.3987	2.79741	3.36577	5.35832	7.64632	3.58937	2.34219	5.3837	4.97586	7.98744	6.0525	8.50547
Bourbonnais_Pointing_Dog	7.82164	1.61141	2.94143	4.33523	4.98172	6.65428	4.14055	2.93559	5.57944	5.60747	7.88778	6.75482	8.72515
Bouvier_des_Flandres	1.8065	0.346805	2.89085	6.20394	5.23124	7.11546	3.87649	2.45649	5.3964	5.5499	7.91361	6.09717	8.50767
Boxer	9.43642	3.67534	1.2594	4.05998	4.3223	7.86072	4.54982	2.17827	5.39607	5.10794	8.3159	5.62489	8.42676
Boykin_Spaniel	3.41607	1.2533	2.99493	6.12442	4.99972	6.09747	4.74409	2.52797	4.78699	5.70148	8.14402	6.52034	8.73656
Bracco_Italiano	8.19825	1.8295	2.76157	4.08904	4.94327	6.77501	4.4369	2.76939	5.70518	5.78014	7.95213	6.80034	8.77683
Braques_Francais	7.61844	1.49248	2.95468	4.42792	4.97728	6.64039	4.17312	2.90275	5.55532	5.62962	7.92502	6.74146	8.7219
Brazilian_Terrier	8.74697	2.4229	3.74439	3.70747	5.08562	7.11761	3.76041	3.03012	5.34656	5.22865	7.5469	6.7651	8.57263
Briard	1.10607	1.36182	2.92753	4.39232	4.62029	7.86491	4.65273	2.82423	5.39545	5.51202	8.04746	6.41789	8.64638
Brittany_dog	3.87404	3.75441	2.8754	4.23766	4.95633	5.91599	5.12818	2.61221	4.82655	5.47097	8.02283	6.71861	8.75025
Broholmer	8.89143	3.61709	1.60303	4.00716	4.25917	8.02339	5.16776	2.01385	5.36389	5.71213	8.45023	6.01949	8.68497
Bruno_Jura_Hound	9.10313	2.22872	3.90625	4.34815	4.56012	7.782	4.51809	2.46445	5.13641	5.52916	8.14269	6.60703	8.65523
Brussels_Griffon	1.82676	1.38168	2.76983	3.22507	3.77783	8.71914	4.02495	2.22626	5.22161	5.3584	8.54451	5.67706	8.80584
Bullmastiff	9.30303	3.76256	1.04014	4.0782	4.0888	8.18591	4.99296	1.91596	5.30263	5.46625	8.52877	5.62606	8.56
Cairn_Terrier	1.39007	0.74914	3.04658	3.35269	3.8285	8.71945	4.92468	3.22596	5.53328	5.78052	7.90212	6.40399	8.54494
Cardigan_Welsh_Corgi	6.98133	5.51356	3.00147	4.56719	4.17557	7.23243	4.73185	2.75177	6.0288	4.29287	7.92621	6.4044	8.43714
Catahoula_Leopard_Dog	8.16164	1.82967	3.20917	4.41538	4.89755	6.84771	4.00996	2.99204	5.47475	5.35136	7.88866	6.67169	8.65941
Catalan_Sheepdog	1.33847	1.21111	2.97858	4.56864	4.72153	7.62002	4.47205	2.76635	5.33963	5.5086	8.02628	6.37622	8.58925
Cavalier_King_Charles_Spaniel	3.31991	4.13697	3.33527	3.89263	4.10296	5.56575	5.23512	2.34606	4.47029	5.45029	8.00834	6.41706	8.74569
Cesky_Terrier	1.86888	0.782732	2.99376	4.72244	5.36672	7.04381	3.31581	2.48025	5.55533	5.30341	7.84467	6.15885	8.40581
Chesapeake_Bay_Retriever	8.68426	1.53474	1.52459	5.33746	4.08442	7.698	4.63484	1.83828	4.47689	6.36215	8.70597	6.08732	8.79242
Chinese_Shar-Pei	9.21691	3.56	1.10206	4.32728	3.96422	8.27992	4.95186	1.87	5.14302	5.54245	8.58456	5.61683	8.59919
Chinook_dog	6.81225	4.83681	2.4617	4.68402	4.18778	7.96912	4.92884	2.41401	5.40207	5.09141	8.1578	6.11813	8.67276
Cirneco_dellEtna	9.64714	2.92149	1.47524	3.51088	4.31047	7.53669	4.24609	2.45012	5.06056	6.27473	7.66583	6.59572	9.00466
Clumber_Spaniel	2.76799	3.68404	2.57408	3.87545	5.55054	6.69654	5.01539	2.76874	5.00143	5.43132	8.04558	6.74625	8.63686
Collie	4.29369	6.38865	3.27564	4.83901	3.90171	7.19021	4.97403	2.735	5.63142	4.34436	7.9055	6.34037	8.81959
Continental_Bulldog	9.27259	3.61097	1.35616	4.23804	4.25448	7.89485	4.43906	2.20671	5.29113	5.10504	8.27966	5.62348	8.44926
Continental_Toy_Spaniel_Papillon	2.81496	4.84607	3.43142	3.73702	3.79132	5.8588	4.96471	2.36713	4.60834	5.22506	7.86355	6.23062	8.66358
Continental_Toy_Spaniel_Phalene	2.72734	4.77337	3.40611	3.68876	3.87162	5.86131	4.94767	2.38584	4.56932	5.26234	7.84757	6.21575	8.65461
Coton_de_Tulear	0.573021	3.33765	2.84101	3.35931	5.22032	7.60066	3.68357	2.35034	5.29131	4.99728	8.0051	6.0374	8.50688
Cretan_Tracer	8.57279	2.97954	2.45211	3.79571	4.88663	6.97984	3.79099	2.99669	5.50579	5.3968	7.45415	6.62365	8.7339
Dachshund	8.88176	2.28129	3.64214	4.37375	4.54086	7.74595	4.42299	2.49164	5.07409	5.52469	8.08838	6.54586	8.65541
Dalmatian	7.65777	0.663249	3.0826	4.88213	5.18715	5.77894	3.60934	3.63127	5.45555	5.51987	8.07891	6.84244	8.72703
Dandie_Dinmont_Terrier	0.76476	1.80616	2.95744	3.24037	4.98279	8.01793	3.53059	2.47677	5.60218	5.10044	7.96425	6.10951	8.44058
Danish-Swedish_Farmdog	8.57087	2.64547	3.41709	3.51786	5.15906	6.97241	3.92375	3.0207	5.56933	5.29445	7.53841	6.7814	8.59853
Doberman_Pinscher	9.57841	1.79176	4.95737	4.80934	4.40764	8.15553	3.67164	2.63591	4.27704	5.13853	7.89736	6.55881	8.49289
Dogo_Argentino	8.71123	3.08607	2.04747	3.4308	5.30356	6.83249	3.70269	2.7606	5.54544	5.15513	7.65405	6.08668	8.34796
Dogo_Canario	9.08327	3.62378	1.65709	4.88045	4.02232	8.0134	4.0966	2.38037	5.07309	4.78906	8.20896	5.57536	8.46365
Dogue_de_Bordeaux	9.37028	3.36452	0.87412	4.22397	3.90077	8.28117	5.00705	1.78335	5.13329	5.75274	8.61431	5.65183	8.65169
Drever	8.79065	2.82233	2.81441	3.33418	4.90904	7.09256	5.16955	2.48737	6.09396	5.93436	8.05185	6.91934	8.80401
Dutch_Shepherd	7.29672	4.45621	2.68812	5.60683	3.90325	8.16675	4.2732	2.71198	5.25169	4.47274	7.95781	5.93402	8.63273
Elo_dog	4.61336	6.34923	3.21243	4.89887	4.03488	7.5865	4.69897	2.65973	5.51525	4.61308	7.95201	6.2008	8.6791
English_Pointer	8.0748	1.83448	2.90187	4.15853	5.0254	6.671	4.04287	2.96392	5.55789	5.54875	7.81131	6.72601	8.69416
English_Toy_Terrier	9.35425	1.93108	4.86455	4.62992	4.57507	7.9848	3.52095	2.79394	4.44844	5.04743	7.74861	6.58526	8.49272
Entlebucher_Mountain_Dog	8.65455	2.19154	6.49043	4.08409	5.06863	7.62536	4.3707	2.60304	5.63754	5.14302	7.88633	6.47103	8.48053
Estrela_Mountain_Dog	5.00291	4.84363	3.2865	6.0662	3.84169	8.2524	4.78755	2.69622	5.35875	4.57758	8.11771	6.08285	8.65707
Field_Spaniel	3.38653	1.36917	3.09285	6.17907	4.89205	6.09349	4.93788	2.56567	4.68135	5.6823	8.24267	6.58449	8.7657
Finnish_Hound	9.02374	2.49859	3.21185	3.4484	4.97396	7.04917	5.04783	2.6127	6.09108	5.85459	8.04967	7.01157	8.80894
Finnish_Spitz	5.56225	6.17467	2.93521	5.017	4.09988	7.83664	4.73861	2.68153	5.50142	4.57026	7.93949	6.14759	8.65485
French_Bulldog	9.46498	3.51559	1.08706	4.59282	4.03465	8.17341	4.32636	2.02012	5.04283	4.95651	8.4927	5.23156	8.36029
French_Spaniel	3.7963	2.36744	3.02948	5.16505	4.9185	5.89263	4.96139	2.58339	4.7572	5.60215	8.11147	6.64013	8.76282
Galgo_Espanol	8.9133	3.10537	2.37713	4.08543	4.54683	7.07011	3.51429	3.22939	5.47074	5.28168	7.24623	6.75914	8.92642
German_Giant_Spitz	3.67672	6.49428	3.28966	5.01027	4.27951	7.786	4.47315	2.58858	5.31185	4.81069	7.98477	6.07818	8.65127
German_Hunting_Terrier	8.92174	1.91362	5.06532	4.84904	4.51415	8.02428	3.7486	2.74383	4.55463	5.03074	7.85806	6.5873	8.50405
German_Spaniel	3.4812	1.38892	3.06821	6.08602	4.92156	6.07609	4.87581	2.55464	4.71107	5.69191	8.20668	6.57742	8.76263
German_Spitz	3.45373	7.11119	3.23349	4.57019	4.28936	7.64203	4.47589	2.57375	5.38045	4.85332	7.95	6.10027	8.6741
German_Spitz_Klein	3.45911	7.07776	3.32096	4.73456	4.11121	7.68911	4.47984	2.57828	5.38127	4.82649	7.97277	6.09138	8.67517
German_Spitz_Mittel	3.49456	7.03806	3.21883	4.5887	4.28903	7.66784	4.46675	2.57482	5.38313	4.83265	7.94837	6.09734	8.67355
German_Wirehaired_Pointer	4.69222	1.1111	3.14827	4.94036	4.92274	6.80553	4.26742	2.79514	5.32047	5.5462	8.02251	6.55521	8.63492
Giant_Schnauzer	2.10828	0.133364	3.11295	5.9361	5.025	7.00052	3.76616	2.5204	5.26541	5.47696	8.03751	6.13585	8.43545
Glen_of_Imaal_Terrier	1.52012	0.98527	2.96071	3.68665	4.37272	8.24464	4.61161	3.04074	5.55505	5.64659	7.91572	6.44713	8.58997
Golden_Retriever	4.65188	4.68142	2.447	4.00721	4.79141	7.04197	5.49544	2.39841	4.77119	5.53974	8.26083	6.31231	8.69889
Grand_Basset_Griffon_Vendeen	1.47061	1.61751	2.97125	3.95061	5.13822	7.29262	4.5474	2.92978	5.38629	5.50485	8.01304	6.7076	8.55146
Great_Anglo-French_Tricolour_Hound	8.84584	2.54286	2.80103	3.48683	5.00576	6.88724	4.58072	2.76924	5.90863	5.75264	7.82452	6.89845	8.78284
Great_Anglo-French_White_and_Orange_Hound	4.18756	6.61051	2.20495	3.88006	6.04861	7.66229	5.10667	2.59341	4.9418	5.16198	7.889	6.21533	8.34807
Great_Pyrenees	8.70327	2.13618	6.56262	4.15666	5.07585	7.69387	4.34229	2.58159	5.59925	5.10039	7.88984	6.43153	8.49284
Greater_Swiss_Mountain_Dog	8.92974	2.54735	2.94325	3.48384	4.98542	6.97595	4.76508	2.69766	5.96712	5.78486	7.92178	6.92516	8.7897
Griffon_Nivernais	1.51204	1.15966	2.95209	4.28592	4.96614	7.49485	4.38185	2.82028	5.42139	5.52135	8.00182	6.51402	8.60033
Hamiltonstovare	9.06134	2.48333	3.29276	3.52631	4.94087	7.1402	5.03511	2.57572	6.0035	5.83278	8.08472	6.9583	8.79261
Hellenic_Hound	9.13705	2.02829	4.48905	4.68474	4.50189	7.94812	3.96919	2.60416	4.71256	5.24157	7.96902	6.51486	8.55822
Ibizan_Hound	9.3505	2.86527	1.94902	3.45042	4.61906	7.20023	4.09762	2.72312	5.36281	5.96282	7.54304	6.7265	8.92277
Icelandic_Sheepdog	4.86254	6.32265	3.08624	4.86387	4.10655	7.593	4.72111	2.67005	5.5124	4.58329	7.92532	6.19906	8.68519
Japanese_Chin	2.36208	4.91233	3.44822	3.56696	3.83412	5.84449	4.8819	2.41797	4.47446	5.28532	7.79964	6.13638	8.6498
Japanese_Spitz	3.17078	7.22985	2.96204	4.12999	4.92511	7.67798	4.40191	2.55619	5.29016	5.03403	7.89583	6.0838	8.61432
Kai_Ken	6.6873	5.00695	2.87376	5.77761	3.8797	8.26565	4.48498	2.7147	5.30704	4.33098	7.97879	5.94385	8.63861
Keeshond	3.6923	6.90779	3.52683	5.61578	3.65892	8.10564	4.4529	2.56096	5.34854	4.7211	8.08789	6.00747	8.6575
Kromfohrlander	5.80775	3.1954	3.1492	3.38323	5.07742	6.83245	4.52174	2.90532	5.59471	5.31618	7.69377	6.78776	8.6399
Kuvasz	4.35498	6.58194	2.09073	3.88411	6.16785	7.79964	5.13501	2.6652	4.83495	5.1952	7.89652	6.18036	8.4324
Labrador_Retriever	7.93724	3.14275	2.01607	4.65386	4.33005	7.77257	4.90902	2.12701	4.9744	5.74787	8.43217	6.13223	8.69513
Lakeland_Terrier	1.5259	1.55955	2.443	3.32338	4.76939	8.74431	4.68898	2.97258	5.99652	5.47624	8.0008	6.66882	9.11004
Lancashire_Heeler	8.80646	2.03338	5.17212	4.90614	4.53597	8.01146	3.78364	2.79255	4.69543	4.93728	7.84154	6.57536	8.51544
Leonberger	4.74064	5.06864	3.31747	6.0706	3.80492	8.24318	4.84456	2.68569	5.35752	4.56595	8.13608	6.08209	8.6639
Lhasa_Apso	0.876097	2.35422	3.12074	3.51724	4.44966	7.26811	4.10109	2.45636	4.92432	5.23117	7.95627	5.95627	8.45445
Magyar_Agar	8.86408	2.99208	2.43194	4.00778	4.64378	7.03086	3.64366	3.15131	5.50476	5.33921	7.33746	6.74184	8.87533
Manchester_Terrier_Standard	9.40107	1.89411	4.74866	4.76005	4.47255	8.04813	3.6006	2.69557	4.38843	5.10617	7.83599	6.52288	8.49919
Maremma_Sheepdog	4.28654	6.55857	2.16466	3.89729	6.05909	7.71613	5.09978	2.62281	4.9079	5.16782	7.88487	6.19725	8.39735
Mastiff	9.23364	3.79726	1.09263	4.11034	4.08545	8.20138	5.01293	1.9206	5.29059	5.46482	8.53043	5.6422	8.56969
Mongolian_Bankhar_Dog	5.41686	4.0383	3.90734	6.18189	3.9416	8.24599	4.62334	2.70468	5.2759	4.64348	8.10052	6.15632	8.63168
Mudi	4.02367	2.10061	3.30913	6.79404	4.33475	7.64368	4.20555	2.58518	5.17985	4.92304	8.006	6.04271	8.60689
Neapolitan_Mastiff	9.29812	3.29869	1.43107	4.75845	3.95752	8.20228	4.37701	2.07699	4.9456	5.15137	8.45227	5.4891	8.48819
Newfoundland	4.34955	3.53792	3.6747	6.96519	3.89484	8.06656	4.68927	2.692	5.15571	4.64951	8.1817	6.11212	8.64597
Norfolk_Terrier	1.45309	0.920845	3.01441	3.00441	3.92988	8.66218	4.99667	3.28713	5.57751	5.77979	7.83944	6.55518	8.63684
Norrbottenspitz	5.50077	5.81587	2.89224	4.65083	4.41098	7.44136	4.7827	2.68411	5.50711	4.67857	7.88144	6.28084	8.61172
Norwegian_Buhund	5.56758	6.06407	2.78714	4.97786	4.26936	7.81076	4.76915	2.68907	5.44105	4.55836	7.90062	6.14982	8.64291
Norwegian_Elkhound	6.41446	5.79634	2.47859	5.59006	4.0826	8.31769	4.7138	2.71874	5.32132	4.24806	7.88605	5.93406	8.66659
Norwegian_Lundehund	5.77298	5.78938	3.11503	4.74682	4.15735	7.46634	4.79845	2.72012	5.71096	4.55134	7.9482	6.31553	8.62082
Norwich_Terrier	1.41933	0.819426	3.05735	3.04228	3.77777	8.75057	4.96197	3.2704	5.54535	5.7888	7.84971	6.44002	8.57101
Old_English_Sheepdog	0.929236	1.821	2.92997	3.90862	5.32594	7.36755	4.26674	2.81413	5.47339	5.36213	8.01238	6.61903	8.54739
Old_German_Shepherd	5.46174	4.96549	3.43565	6.14518	3.65087	8.32143	4.57638	2.69783	5.35871	4.43934	8.08131	6.01718	8.64864
Otterhound	1.23093	1.29673	2.95242	4.06896	4.93632	7.55836	4.57364	2.91354	5.40521	5.54604	8.02976	6.61029	8.59319
Parson_Russell_Terrier	7.91907	2.82217	3.23212	3.19399	5.20953	6.93331	4.08051	3.07127	5.74158	5.29418	7.50712	6.84256	8.61218
Peruvian_Hairless	9.85562	2.13475	2.3141	4.91334	4.1953	7.77831	2.99133	2.51263	4.05582	5.28866	7.84591	5.79264	8.53867
Petit_Basset_Griffon_Vendeen	1.34725	1.61088	2.97224	3.90751	5.17665	7.29931	4.4919	2.91796	5.39323	5.48713	8.01152	6.69668	8.53831
Pharaoh_Hound	9.71189	2.92387	1.41959	3.47733	4.29291	7.53871	4.21353	2.45426	5.02751	6.31144	7.63921	6.60557	9.02349
Picardy_Shepherd	1.39185	0.972117	3.02312	3.973	4.28155	8.18343	4.71558	3.02385	5.47337	5.63955	7.95182	6.41887	8.56209
Polish_Greyhound	8.89755	2.956	2.41884	3.82647	4.74325	7.00947	3.75242	3.07835	5.51919	5.44884	7.38873	6.75211	8.8531
Polish_Tatra_Sheepdog	4.31099	6.58965	2.13707	3.85374	6.13494	7.70064	5.14209	2.6161	4.90235	5.16765	7.88253	6.21847	8.3617
Pomeranian	3.43443	7.1781	3.41191	4.67942	3.9304	7.53567	4.53316	2.58292	5.41667	4.78772	7.97114	6.12233	8.70382
Pont-Audemer_spaniel	3.17897	1.15291	2.95306	6.07657	5.05537	6.254	4.59199	2.51214	4.89884	5.68542	8.08522	6.45412	8.70317
Portuguese_Sheepdog	1.629	0.799044	2.98752	5.3687	4.95285	7.2732	4.24491	2.63031	5.28948	5.5396	8.0126	6.29439	8.54936
Portuguese_Water_Dog	1.93535	0.597085	2.90545	5.9093	5.09428	6.98517	4.12573	2.50438	5.23446	5.60573	7.97439	6.20802	8.55568
Prague_Ratter	9.26056	1.96022	5.00177	4.57091	4.62771	7.96829	3.5342	2.83414	4.48972	5.01239	7.72139	6.63905	8.48632
Puli	1.24052	0.624984	2.70714	6.44968	5.38231	7.22933	4.284	2.40747	5.40451	5.75144	7.83472	6.21098	8.61863
Pumi	1.84118	0.544329	2.68564	6.16495	5.49432	7.09993	3.6778	2.34344	5.58318	5.56858	7.69435	5.97963	8.5366
Pyrenean_Mastiff	4.87041	6.3456	2.27753	4.0277	5.92116	7.56174	5.40602	2.54199	5.21451	4.84411	7.82758	6.3487	8.03373
Pyrenean_Shepherd	1.39274	1.30341	3.02167	4.46498	4.64298	7.6568	4.37591	2.74131	5.32577	5.45851	8.00905	6.30383	8.54907
Russian_Hound	8.65389	2.97714	2.47656	3.73104	4.74117	7.32913	4.90948	2.45176	5.69757	5.77323	8.09653	6.60169	8.74923
Russian_Toy	5.68158	3.14033	4.12616	3.92903	3.96967	6.89966	4.3804	2.56341	4.4917	5.27345	7.8236	6.37273	8.59705
Russian_Tsvetnaya_Bolonka	1.42571	1.40683	3.07979	4.59514	4.6309	7.19621	4.17097	2.52596	5.03973	5.40777	8.02008	6.09711	8.50164
Saint_Bernard	5.83797	5.86179	2.20837	3.78698	6.10703	7.16414	5.97934	2.34418	5.61419	4.53795	7.75632	6.63472	7.37475
Schipperke	5.34968	3.22624	4.03405	7.58812	3.60352	8.38796	4.20063	2.67783	5.07824	4.3152	8.09348	5.9279	8.5875
Sealyham_Terrier	1.31029	1.49301	2.92413	4.01023	5.54651	7.2882	3.3243	2.53858	5.67995	5.1991	7.85383	6.26894	8.43852
Shih_Tzu	0.846985	2.43614	3.09723	3.46658	4.50248	7.29281	3.99166	2.4011	4.93714	5.18067	7.96262	5.90832	8.45448
Silky_Terrier	0.894844	1.45424	3.48966	2.74469	3.36676	7.35122	4.55538	2.79028	4.66158	5.55216	7.68486	5.83949	8.30087
Slovak_Cuvac	4.31045	6.57885	2.14948	3.87622	6.10588	7.715	5.12251	2.62355	4.90613	5.15659	7.8721	6.20777	8.37517
Small_Munsterlander	4.04598	1.70661	3.06745	5.48745	4.91712	6.09142	4.78581	2.62177	4.85119	5.63675	8.13189	6.612	8.74835
Small_Swiss_Hound	8.96502	2.38661	3.07292	3.53781	5.00282	6.97472	4.91469	2.65562	6.02457	5.83606	8.03785	6.97107	8.79711
Smooth_Fox_Terrier	8.60267	2.75069	3.12714	3.54985	5.04677	6.96432	3.98607	3.01007	5.63174	5.37173	7.52788	6.80108	8.68002
Spanish_Mastiff	7.47065	4.48836	2.06215	4.58319	4.23686	8.09286	4.99951	2.27733	5.32333	5.22552	8.27443	6.00306	8.65665
Spinone_Italiano	1.66932	1.49018	2.98019	4.2371	4.98814	7.24866	4.53673	2.8441	5.28097	5.53036	8.02707	6.57364	8.5646
Staffordshire_Bull_Terrier	9.32956	3.31287	1.63784	4.52859	4.23885	7.82928	4.06057	2.3412	5.04242	5.02258	8.18167	5.6557	8.45521
Sussex_Spaniel	3.26564	1.42557	3.08829	6.28594	4.85203	6.08596	5.10799	2.59977	4.6205	5.67575	8.31954	6.63654	8.79386
Swedish_Elkhound	6.35889	5.83373	2.47037	5.45942	4.13813	8.26991	4.7577	2.71659	5.3574	4.27534	7.89719	5.9764	8.66471
Swedish_White_Elkhound	5.20388	6.15633	2.41895	4.27813	5.17224	7.78479	4.75387	2.63277	5.18772	5.03113	7.89033	6.14495	8.57939
Swiss_Hound	8.80879	2.41024	3.12333	3.7912	4.89868	7.12078	4.40665	2.73411	5.61823	5.62311	7.85608	6.77481	8.72106
Thai_Ridgeback	9.65484	2.30227	2.12119	4.85364	4.2342	7.73202	3.35261	2.46015	4.35058	5.34718	7.96065	5.83459	8.54883
Tibetan_Spaniel	3.38664	6.71462	3.50357	4.75159	3.54487	7.31037	4.62234	2.58471	5.33385	4.71443	7.96821	6.13968	8.75579
Toy_Fox_Terrier	8.82476	2.41501	3.94343	3.67905	5.10933	7.15926	3.61768	3.10243	5.25511	5.14974	7.47332	6.81058	8.55564
Turkish_Mastiff	8.30607	3.05732	2.2596	3.76221	5.05688	6.88594	3.75906	2.82359	5.50268	5.38212	7.44892	6.38103	8.56882
Vizsla	9.10628	2.73461	1.6973	4.00495	4.30394	7.74617	4.96805	2.07609	5.21155	6.18771	8.29998	6.34661	8.84503
Volpino_Italiano	3.09426	7.19812	3.00726	4.16077	4.84151	7.65473	4.36842	2.54892	5.30679	5.00991	7.8985	6.08153	8.63256
Weimaraner	9.43593	1.81785	2.0265	4.89679	4.30445	7.61427	3.58726	2.33855	4.38019	5.74293	8.07553	5.99747	8.61428
Welsh_Springer_Spaniel	3.85636	3.38963	2.99518	4.54558	4.8468	5.80324	5.10538	2.57591	4.79006	5.47349	8.02069	6.66077	8.73694
Welsh_Terrier	1.61914	1.46111	2.25579	3.14656	4.87498	9.00047	4.73895	3.04	6.23489	5.46112	7.99304	6.79498	9.32716
Whippet	8.99298	3.02902	2.40166	3.96061	4.60563	7.04183	3.52728	3.20785	5.46417	5.35495	7.24554	6.78958	8.92211
White_Swiss_Shepherd_Dog	4.80517	6.50561	2.40324	4.15352	5.35626	7.78182	4.7313	2.64521	5.1325	5.06855	7.87771	6.13382	8.5801
Wirehaired_Pointing_Griffon	2.25564	0.963695	3.0324	4.9286	4.8761	7.09327	4.3269	2.7068	5.2294	5.55784	8.02369	6.39255	8.5698
Xoloitzcuintli	9.89226	2.11524	2.31015	4.92873	4.19026	7.77765	2.9582	2.51423	4.03102	5.28747	7.84035	5.78051	8.53725
Yorkshire_Terrier	0.813032	1.61163	3.46703	2.82551	3.50761	7.17584	4.43389	2.67437	4.58326	5.45923	7.72826	5.80212	8.31223

## Sheet: Data S3
Data S3: Breed-averaged ViT embedding features
Group	Feature_1	Feature_2	Feature_3	Feature_4	Feature_5	Feature_6	Feature_7	Feature_8	Feature_9	Feature_10	Feature_11	Feature_12	Feature_13	Feature_14	Feature_15	Feature_16	Feature_17	Feature_18	Feature_19	Feature_20	Feature_21	Feature_22	Feature_23	Feature_24	Feature_25	Feature_26	Feature_27	Feature_28	Feature_29	Feature_30	Feature_31	Feature_32
Affenpinscher	7.17794	-0.735375	4.05789	6.81925	4.71129	2.64692	6.15798	5.21074	5.15899	4.28262	3.84228	5.5999	7.74642	5.87557	2.71442	5.04847	4.77208	2.84388	6.54314	6.34259	6.95219	6.18169	4.67207	5.32908	6.1044	5.64957	4.51968	5.38155	5.34628	5.71837	5.0594	4.04168
Alpine_Dachsbracke	11.6538	0.786459	3.87302	7.07688	4.06066	3.04444	7.36644	6.27441	5.432	4.5963	4.27899	5.53868	7.58991	5.37579	4.69147	6.4091	6.40271	5.69462	6.16073	5.19458	5.39969	5.66635	5.07192	6.4289	6.5941	6.40006	4.13176	6.28773	4.45375	5.21319	5.05672	3.97049
American_Akita	9.42761	4.18638	4.06887	6.78354	4.82074	2.98011	8.24715	3.55406	5.97797	4.89338	3.45886	5.40943	7.50006	6.10174	2.59832	7.58636	7.57153	6.35849	6.42875	5.21672	4.97079	6.60645	5.0937	5.12538	5.72537	5.48466	4.21811	5.59423	5.43804	4.72932	5.35024	3.91519
American_Bulldog	12.1494	0.857256	3.73477	7.34912	3.45748	3.40831	7.77023	6.65383	4.89058	4.73843	4.59244	5.11534	7.32041	5.67455	5.03544	7.00929	6.03698	6.18322	6.49876	5.24872	4.95207	6.15752	4.60382	6.2842	6.10967	5.32049	3.44404	5.10299	6.36334	5.49222	5.47488	3.95203
American_Eskimo_Dog	8.70973	7.04894	4.45018	7.32386	4.38909	2.03508	4.94947	5.07495	5.22305	4.39825	5.77868	5.40666	8.70016	6.02187	4.37317	7.02673	6.333	6.17026	6.23454	5.12342	5.00131	6.3696	4.71391	5.27888	5.87798	5.4729	4.29711	5.33706	5.43123	5.29979	5.29906	4.02965
American_Foxhound	11.7572	0.0163836	5.75718	5.11116	4.0701	1.83673	4.73837	5.46837	4.61284	5.6977	6.10121	3.26909	5.41259	5.31723	4.37586	6.56646	6.70361	5.86943	6.53304	5.31371	4.95632	6.14342	4.41396	5.41788	5.8366	5.41041	3.61651	4.93195	5.67549	5.3807	5.40838	3.87036
American_Hairless_Terrier	11.4783	-0.383425	2.50638	10.5454	5.932	4.02256	2.40178	4.21367	6.78644	5.10687	4.51888	5.00187	7.49995	6.39283	4.14014	6.30161	6.13699	5.87144	6.18898	4.33145	5.28111	5.9403	4.92444	5.52508	6.20106	5.59366	3.82482	5.63319	5.50799	5.26269	5.22062	3.79723
American_Staffordshire_Terrier	12.265	0.886861	3.41744	7.58391	3.40508	3.65168	8.12101	6.74095	4.91007	4.59821	4.42849	5.32206	7.48179	5.794	5.06873	6.90968	6.15148	6.10913	6.46667	5.26997	4.99801	6.13542	4.64457	6.50748	6.22212	5.47371	3.48169	5.35152	6.4724	5.36207	5.41978	3.97168
American_Water_Spaniel	7.61819	-0.989212	5.82416	8.36763	6.92079	0.104166	7.22872	5.43529	5.1612	5.69813	4.24813	5.37669	9.15409	6.13315	4.80604	6.42523	6.74842	5.83337	6.79287	4.96007	4.81196	6.36859	4.60805	5.22586	5.6435	5.26926	4.17178	5.53522	5.45863	4.9047	5.08472	3.86464
Anatolian_Shepherd_Dog	10.06	3.17284	4.01826	7.00766	4.39244	2.73545	7.82151	4.83223	5.83087	4.81327	3.62944	5.53518	7.71686	6.00695	3.1654	7.2904	7.21446	6.15971	6.379	5.22539	4.93969	5.81055	4.61901	5.6364	6.09118	4.99772	4.23531	5.88518	5.13185	5.32629	5.25258	3.83029
Appenzeller_Sennenhund	10.7871	0.89408	5.52163	3.57866	5.58867	1.25649	4.20519	4.63126	5.44342	3.01594	2.32808	5.98705	9.56499	9.11753	4.93619	6.94825	5.40996	6.23338	6.6932	5.19305	5.34855	6.74747	5.26881	5.54419	5.61656	5.05757	3.90029	5.4843	5.26177	5.12084	5.13113	4.08481
Ariege_Pointer	11.4848	0.116973	5.52101	6.25639	4.02713	2.31382	5.54613	5.7461	4.91194	5.68323	5.66294	3.8579	6.26009	5.40651	4.41275	7.2443	5.89899	6.24261	6.56208	5.1732	4.94042	6.1177	4.59677	5.8445	5.95392	5.181	3.40239	4.36813	5.57735	5.44191	5.32092	3.77632
Australian_Cattle_Dog	10.5549	2.84538	4.82152	6.03802	5.12763	2.27606	6.48293	4.37773	6.08911	4.77545	3.94489	5.4472	8.19625	4.93644	2.82031	8.48231	6.4439	6.94414	7.10469	5.5309	5.128	6.70834	5.06213	5.47165	6.06827	5.39517	3.81718	4.99472	4.45667	4.31233	5.60582	5.51783
Australian_Kelpie	10.7856	0.358332	5.3614	4.94437	6.45075	1.33972	5.08746	4.81902	6.55103	3.62093	2.90756	6.63322	9.20645	3.28445	4.76955	7.21414	6.11342	5.99306	6.31704	5.59427	4.99413	5.99019	4.466	5.12568	5.58528	5.38603	3.87884	5.57898	5.44295	4.9165	5.28466	4.17625
Australian_Terrier	6.31126	-0.95452	3.77448	5.8093	3.35757	4.07751	5.74835	5.14167	7.31006	4.62874	4.18188	3.16062	8.88506	6.15229	4.4762	6.73055	6.23477	6.19211	6.28613	5.33667	4.67784	5.90894	4.8868	5.18966	5.76181	5.19438	5.13326	5.51109	5.30196	4.95697	5.12795	3.79244
Auvergne_Pointer	10.8838	-0.28445	6.11623	6.81321	4.65693	1.92009	5.60316	5.51929	5.13593	6.03522	5.6438	4.00105	6.81075	5.24993	4.16013	8.04193	5.09086	6.57079	6.99645	5.4548	5.02227	6.1764	4.52532	5.69971	5.80474	5.23544	3.6048	4.40418	5.23931	4.87231	4.63091	3.95409
Barbet	6.32437	-1.41677	4.31063	7.81975	5.31572	1.0415	6.05704	4.9371	4.46697	4.48067	3.80007	5.64221	7.49634	6.06526	4.11112	6.54357	6.22761	6.02451	6.42892	4.81629	4.60076	6.27719	4.47409	5.1647	5.55648	5.06062	4.61789	5.68645	5.45489	4.77377	5.13769	3.71255
Basset_Artesien_Normand	11.6754	-0.130183	5.98935	4.82208	4.05192	1.66895	4.512	5.40024	4.488	5.84216	6.39017	2.9907	4.98556	5.47463	4.32067	6.35217	6.88638	5.73545	6.4653	5.36576	5.00989	6.08307	4.40123	5.21333	5.84377	5.35845	3.71992	4.9989	5.8472	5.32886	5.36351	3.93383
Basset_Fauve_de_Bretagne	7.02757	-0.814456	4.08943	6.04577	3.3749	3.18349	6.07204	4.94376	6.95203	5.09947	4.50023	4.88461	8.00379	6.13059	3.91422	6.89558	5.84095	6.13461	6.2381	5.49937	4.26238	5.66597	5.17488	5.29782	6.14667	5.05166	5.80121	5.09632	5.08031	4.77693	5.01498	3.79
Basset_Hound	11.6363	-0.214067	6.15463	4.79563	4.0256	1.62087	4.45928	5.37817	4.41706	6.0036	6.5891	2.78235	4.79449	5.55189	4.27449	6.36206	6.87608	5.73019	6.478	5.38691	5.03165	6.05274	4.40527	5.12271	5.85423	5.30613	3.72319	4.91999	5.92929	5.2963	5.3135	3.94758
Bavarian_Mountain_Scent_Hound	11.7852	0.781277	3.80132	7.12409	3.99859	3.10934	7.44389	6.33112	5.3873	4.57688	4.2959	5.54262	7.57831	5.38271	4.74022	6.40317	6.41695	5.72763	6.16453	5.17419	5.38851	5.65104	5.06527	6.46424	6.60258	6.41482	4.10092	6.30264	4.4664	5.21762	5.05565	3.96386
Bedlington_Terrier	6.08938	-1.62793	4.0027	8.13753	5.39498	0.716362	5.523	4.8221	3.51505	3.93878	3.65727	5.66413	6.82958	5.96521	4.82211	7.64485	6.96497	5.86124	6.43856	4.76658	4.83339	5.9811	4.8945	4.97884	5.97018	5.11955	4.17729	5.70706	5.57359	4.93384	5.14177	3.74127
Belgian_Laekenois	7.07501	-0.460851	3.95496	6.2665	3.7018	2.87099	6.38446	4.65293	6.60235	5.00772	4.26377	5.31098	7.91333	6.15574	3.56479	6.87468	6.03714	6.18833	6.30673	5.39169	4.2723	5.79744	5.00437	5.24453	6.03147	4.9105	5.62014	5.18974	5.13359	4.71008	5.07004	3.73723
Belgian_Tervuren	9.1672	3.19589	4.09185	6.84841	4.92611	2.62427	8.18128	3.75884	6.06895	4.91371	3.14605	5.56189	7.65318	6.11422	2.52886	7.39628	7.51489	6.16574	6.46023	5.24162	4.84068	5.85983	4.5197	5.18595	5.90272	4.71002	4.30455	5.92099	5.21261	4.80619	5.27764	3.61459
Bergamasco_Sheepdog	6.1669	-1.68075	4.3523	8.16439	5.53721	0.616915	6.28552	5.08001	4.04516	4.48973	3.70993	5.70952	7.50383	6.1718	3.88163	5.24196	6.16034	7.18667	6.20497	5.05234	4.90179	6.27721	4.33627	5.25896	5.50788	5.09968	4.61768	5.65204	5.43994	4.76082	5.16432	3.7236
Bernese_Mountain_Dog	8.42201	1.36462	4.71196	6.45564	5.22176	2.39479	6.94172	4.5387	5.83389	4.93868	2.7545	5.63202	8.30514	7.59546	2.3399	7.68043	7.13992	6.18895	6.66003	4.97954	4.11703	2.8925	1.66173	4.98598	6.57665	6.76218	4.25812	4.73013	5.74589	4.97948	5.09337	3.78687
Bichon_Frise	5.95489	-1.29321	4.01027	7.85875	5.0068	1.11613	5.36284	5.02555	3.73096	3.87755	3.73856	5.43865	6.89938	5.88628	4.85283	7.86117	6.71568	5.70604	6.46741	4.12195	4.95835	5.91777	4.71736	5.28118	5.28281	5.16482	5.26017	5.57377	5.63009	4.6938	5.25199	3.90241
Biewer_Terrier	6.05683	-0.894964	3.86443	6.22513	3.83775	4.00395	5.36439	5.32898	6.37598	4.24506	3.8881	2.85335	8.52314	5.97137	4.81885	7.13481	6.4673	6.22252	6.44709	4.53957	5.20214	6.24484	4.32665	5.46861	4.91265	5.20885	4.73473	5.57347	5.34672	5.02754	5.19262	3.71232
Black_Russian_Terrier	6.08248	-1.6707	4.13077	7.71707	5.13679	1.10411	6.02477	4.80678	4.54948	4.46021	3.75515	5.93969	7.33831	6.11377	3.65336	6.11981	5.74394	5.907	6.40458	4.96708	4.20248	6.57896	4.26646	5.09935	5.58085	5.03247	4.33732	5.84049	5.41434	4.78854	5.10843	3.63674
Bloodhound	11.7879	-0.0957588	5.76	4.46529	4.25545	1.65217	4.45946	5.38405	4.72448	5.47392	5.95076	3.46408	5.23456	5.09713	4.48938	5.95039	7.31315	5.52351	6.32036	5.37415	5.06675	5.94532	4.51217	5.29348	5.92308	6.00723	3.99862	6.06685	5.23482	5.1685	5.2947	3.96502
Boerboel	12.1346	1.02125	3.15302	7.78722	3.48415	3.68742	8.67634	6.81273	5.07153	4.37354	4.13353	5.72851	7.75485	5.89254	5.00581	6.58089	6.40209	5.91123	6.2699	5.26092	5.22784	5.86212	4.80705	6.60876	6.46517	5.99785	3.91718	6.17476	5.5335	5.23678	5.08102	4.00614
Bohemian_Shepherd	8.83569	2.50803	4.1033	6.81392	5.09424	2.43921	8.01307	3.65982	6.16032	4.88892	2.99543	5.67611	7.81634	6.09312	2.34399	7.37916	7.53873	6.13747	6.50512	5.2532	4.76157	5.86255	4.44637	5.0477	5.84444	4.53774	4.33722	5.92497	5.29516	4.43803	5.28674	3.46784
Bolognese_dog	5.87257	-1.32871	3.95503	7.80335	4.92053	1.23139	5.27549	5.02058	3.73478	3.81826	3.73471	5.35657	6.85572	5.86086	4.91151	7.92889	6.71061	5.6808	6.4792	4.03377	5.00183	5.92131	4.70406	5.33616	5.19285	5.17921	5.33266	5.55206	5.62304	4.67167	5.26019	3.90101
Bourbonnais_Pointing_Dog	10.7967	-0.302539	6.22183	6.74759	4.5133	1.9658	5.6228	5.59387	5.05295	6.09399	5.74413	3.88971	6.64035	5.4252	4.2199	7.88113	5.25891	6.47884	6.748	5.36713	4.99651	6.16463	4.53152	5.71582	5.80682	5.17808	3.5589	4.2985	5.28985	4.97139	4.66677	3.89396
Bouvier_des_Flandres	5.9675	-1.69976	4.13145	7.78807	5.25413	1.01307	6.07072	4.80502	4.47081	4.40194	3.65319	5.82223	7.43014	6.13648	3.6767	6.07361	5.92112	6.0469	6.44473	5.05622	4.32474	6.4284	4.32166	5.01311	5.66938	4.88852	4.40746	5.82759	5.44798	4.72304	5.06872	3.59046
Boxer	12.3857	0.852814	3.2258	7.59258	3.07148	3.82722	8.84521	7.18619	4.66921	4.49359	4.40986	5.51934	7.66238	5.85602	5.41151	6.66721	6.04745	6.08815	6.34133	5.16026	5.08605	6.02166	4.70986	6.21498	6.29225	5.59746	3.65415	5.61092	6.2424	5.34629	5.31154	4.04089
Boykin_Spaniel	7.96776	-0.875716	6.12321	8.4282	7.22265	-0.0629566	7.44599	5.52633	5.31941	5.94249	4.34121	5.31736	9.49154	6.11762	4.97278	6.43529	6.86387	5.79162	6.89285	4.9807	4.85541	6.4049	4.65647	5.2568	5.65798	5.30548	4.05756	5.47575	5.46423	4.94059	5.07431	3.90642
Bracco_Italiano	11.3156	-0.0296418	5.78427	6.28026	4.13216	2.18184	5.49102	5.69173	4.91408	5.83773	5.77391	3.77176	6.24424	5.43871	4.3545	7.37033	5.76327	6.28147	6.6099	5.23325	4.97318	6.12026	4.56152	5.76316	5.90869	5.18473	3.46633	4.37094	5.50584	5.30871	5.12542	3.81539
Braques_Francais	10.5082	-0.471725	6.4567	6.94133	4.70052	1.8302	5.65544	5.55594	5.0891	6.2371	5.77243	3.90379	6.79063	5.42135	4.16707	8.10232	5.03393	6.55344	6.82249	5.42131	5.0124	6.18427	4.51373	5.68407	5.76516	5.17175	3.59886	4.25302	5.18923	4.80211	4.43916	3.92923
Brazilian_Terrier	11.6412	0.540716	4.85563	5.88926	4.31335	2.41542	5.49225	5.72632	5.36431	4.77722	4.65712	4.83938	7.1831	4.64836	4.73663	7.13988	6.0565	6.22903	6.37966	5.14703	4.76612	6.15695	4.62731	5.84071	5.87216	5.04637	3.35641	4.39468	5.95714	5.84116	5.85869	3.8614
Briard	5.81601	-1.43794	3.83339	7.05015	4.35835	2.0531	5.97302	4.77544	5.35417	4.41651	3.65681	5.28381	7.59532	6.07554	3.34134	6.02062	5.70719	5.853	6.34522	5.01557	4.39357	6.02403	4.23814	5.19979	5.39576	4.54445	5.61774	5.70955	5.25002	4.53289	5.04986	3.36878
Brittany_dog	9.62698	0.0681969	7.55294	7.81478	5.04757	2.11614	6.1417	5.44829	5.39561	6.60869	5.32176	4.35205	7.55666	6.1664	4.09698	8.92178	4.66125	6.61552	5.09055	5.52628	5.26545	6.25976	4.56516	5.61656	5.46001	5.27708	3.70577	4.53852	5.08079	4.57726	3.64739	4.24134
Broholmer	11.9491	0.996534	3.45485	7.50019	3.70038	3.41508	8.11017	6.58816	5.24413	4.48251	4.21344	5.61588	7.6428	5.68719	4.85783	6.52702	6.41736	5.85886	6.21626	5.19122	5.278	5.75976	4.93283	6.52682	6.52899	6.14081	3.98572	6.17864	5.06161	5.26511	5.10671	3.9786
Bruno_Jura_Hound	11.5504	0.110065	5.39797	4.82174	4.88388	1.71726	4.64642	5.24853	5.29258	4.80493	4.85496	4.68053	6.76597	4.16534	4.65721	6.37533	6.76727	5.68407	6.23793	5.46549	5.00896	5.9369	4.51225	5.38814	5.84128	5.88186	3.92991	5.83435	5.31667	5.16639	5.28667	4.00374
Brussels_Griffon	7.67518	-0.45898	3.93876	6.61306	4.46278	2.96939	6.32251	5.27361	5.56738	4.23873	3.90281	5.51133	7.90303	5.78691	2.85902	5.14764	4.92191	3.04518	6.46452	6.45093	6.83069	6.04108	4.86386	5.36158	6.30787	5.74331	4.72785	5.40943	5.21933	5.67523	5.05148	4.08505
Bullmastiff	12.1748	1.04727	3.04702	7.89134	3.39192	3.77647	8.91922	6.92006	4.99614	4.32946	4.10274	5.77413	7.80643	5.98612	5.07913	6.60811	6.38347	5.93066	6.29268	5.3067	5.20718	5.91753	4.74304	6.60228	6.41565	5.92708	3.9102	6.18083	5.74002	5.22285	5.05958	4.03134
Cairn_Terrier	6.27668	-1.16418	3.72503	5.88258	3.32604	3.67375	6.00649	4.93536	7.51859	4.80374	4.20767	3.88023	8.84867	6.30435	4.0889	6.40739	5.97573	6.06401	6.19748	5.82539	4.11702	5.70738	5.22553	4.96389	6.28178	5.05785	5.5205	5.43492	5.33541	4.80885	5.10777	3.78481
Cardigan_Welsh_Corgi	9.93047	3.78814	4.52527	6.24325	5.16623	3.25898	6.9463	4.20115	5.58258	4.71425	4.05623	5.31858	8.06197	6.1621	2.68532	8.09989	7.02896	6.68349	6.67381	5.05161	5.29316	7.41494	5.06657	5.08242	6.12467	5.34172	3.65999	4.75891	4.88059	4.40957	6.0301	6.68154
Catahoula_Leopard_Dog	11.2131	0.0110935	5.61356	6.80962	4.59315	2.11932	5.79142	5.61462	5.21475	5.68938	5.3218	4.30407	7.02592	5.10933	4.30671	7.85187	5.28415	6.52479	6.96612	5.42467	5.03026	6.15748	4.55877	5.79324	5.87684	5.30124	3.56703	4.60949	5.36774	5.0157	4.88075	3.97365
Catalan_Sheepdog	6.0934	-1.3415	3.95566	6.94979	4.27755	2.13127	5.9414	4.80672	5.49512	4.55418	3.89168	5.31609	7.57894	6.10389	3.63399	6.42032	5.78057	5.9442	6.33998	4.97694	4.36241	6.03889	4.43754	5.24387	5.50023	4.74687	5.52247	5.51025	5.27073	4.64129	5.06245	3.52773
Cavalier_King_Charles_Spaniel	8.76372	1.06753	6.56856	7.56039	6.30371	3.63262	6.39864	6.34587	5.61104	6.09108	3.96282	5.44499	7.56292	6.64308	4.36235	8.11501	5.43765	6.1805	3.31673	5.31527	5.43601	6.29834	4.76618	5.05797	6.15177	5.58198	4.52981	5.92319	5.64141	5.30044	7.49754	3.63768
Cesky_Terrier	6.13754	-1.75689	3.94677	7.43329	4.70216	1.3529	5.77979	4.76103	4.64712	4.50695	3.93672	6.48995	6.89529	6.09051	3.41726	6.12768	4.9548	5.32387	6.31145	4.7634	3.43372	7.27318	3.99777	5.23822	5.3905	5.38699	3.86621	6.06561	5.30969	4.91653	5.20313	3.74642
Chesapeake_Bay_Retriever	9.7282	0.495655	5.06174	7.36618	7.06986	-0.373155	8.9066	6.3238	8.85121	1.52922	6.27584	4.49868	4.32798	5.90765	4.16056	7.23414	6.03274	6.12412	6.40036	5.19236	4.86931	6.13113	4.75033	5.57137	5.78019	5.41389	4.19754	5.51742	5.39422	4.96841	5.23421	3.96987
Chinese_Shar-Pei	11.9077	1.16281	3.09448	7.87697	3.61192	3.64119	8.73656	6.78758	5.218	4.30894	4.02443	5.88505	7.87855	5.94888	4.94663	6.46897	6.45579	5.75177	6.17014	5.28515	5.35558	5.82533	4.9151	6.74525	6.58061	6.24145	4.09925	6.4574	5.28843	5.17324	4.97137	4.02917
Chinook_dog	9.97656	3.1863	4.07575	6.98282	4.43528	2.70327	7.68882	4.84349	5.8282	4.81259	3.71274	5.52152	7.76512	5.9897	3.20001	7.27402	7.15032	6.15886	6.36848	5.22656	4.94607	5.85463	4.64995	5.62062	6.09555	5.00923	4.26309	5.87625	5.0787	5.3077	5.25728	3.90319
Cirneco_dellEtna	12.1933	0.614378	3.43513	7.75537	4.04968	3.53861	6.75034	6.1035	5.49293	4.66913	4.45819	5.4064	7.43768	5.40252	4.63721	6.31463	6.24294	5.84405	6.14081	4.59869	5.367	5.52261	5.39016	6.8039	6.92144	6.48139	3.62351	5.65953	3.93223	5.47703	5.48464	3.62307
Clumber_Spaniel	9.6672	0.214771	9.90525	10.312	1.76753	4.58197	6.00754	3.73175	5.96338	3.09422	4.07265	5.75667	7.76539	5.36036	4.26974	6.06032	6.92537	5.94418	7.9407	5.22908	4.87167	6.31801	4.54007	5.70582	5.89184	5.40752	4.03927	5.14069	5.08107	5.25969	5.90577	4.10659
Collie	9.21881	5.77513	4.43212	6.71473	4.88628	3.20656	6.57696	4.20305	5.37974	4.51209	5.23643	5.2843	8.41947	6.07365	3.36036	7.57404	6.88005	6.44418	6.26971	5.04259	5.06547	6.89749	4.80109	5.21188	5.88305	5.45011	4.0589	5.28276	5.14607	5.20617	5.62186	5.45845
Continental_Bulldog	12.2124	0.935576	3.31889	7.6459	3.35373	3.67554	8.47464	6.86596	4.88626	4.51682	4.34543	5.4692	7.59839	5.85097	5.12703	6.79107	6.17253	6.05961	6.40143	5.26538	5.06964	6.06157	4.67874	6.4066	6.25782	5.60595	3.64665	5.60263	6.16237	5.3348	5.30416	3.99992
Continental_Toy_Spaniel_Papillon	8.20492	3.15909	5.41176	6.02329	6.67764	7.27212	5.0065	6.80476	5.47954	4.75539	3.49984	5.74834	5.94207	5.58408	4.15418	6.69349	6.52988	6.28836	6.92176	4.94579	5.01254	7.09539	4.37861	5.08426	6.4376	5.12217	4.6093	5.2346	5.37552	5.08691	4.99296	4.15128
Continental_Toy_Spaniel_Phalene	8.22672	3.18511	5.43641	6.01349	6.71066	7.25402	4.99354	6.8255	5.48923	4.74077	3.49853	5.78843	5.93724	5.57019	4.17008	6.66613	6.50917	6.2631	6.93264	4.96302	5.01844	7.05552	4.41526	5.09863	6.40256	5.13265	4.60869	5.24168	5.38738	5.07551	4.99608	4.16367
Coton_de_Tulear	5.85791	-1.31217	3.92566	7.64586	4.76391	1.46454	5.23464	5.00837	3.91743	3.8398	3.77956	5.25482	6.85244	5.85632	4.8934	7.92264	6.60252	5.66382	6.48344	4.01188	4.99047	5.95451	4.65477	5.41614	5.12152	5.18347	5.4054	5.50817	5.58524	4.65662	5.25913	3.88472
Cretan_Tracer	12.0319	0.666059	4.4341	6.78448	3.85858	2.85598	6.06067	5.98035	5.06493	5.16143	5.04835	4.43808	6.7128	5.23154	4.53618	7.06705	6.07995	6.24656	6.45484	4.92658	4.85057	6.06942	4.83097	6.3936	6.2274	5.19443	3.01506	4.21699	5.59274	5.82395	6.01062	3.53122
Dachshund	11.5184	0.36747	4.58957	5.8492	5.31816	2.09792	5.63439	5.43465	5.96804	4.0388	3.54899	6.18	8.55865	3.52169	4.92485	6.80084	6.15925	5.89211	6.16194	5.44572	5.09369	5.7982	4.65754	5.76386	5.94511	6.06796	3.94041	5.97088	4.963	5.1267	5.14077	4.0325
Dalmatian	11.2027	-0.00165402	5.91481	7.00857	4.64684	1.93327	5.44291	5.52961	5.23072	6.14909	5.6819	3.86713	6.90932	5.02744	3.9321	8.66353	4.25936	7.15775	7.91518	5.55926	5.22742	6.11961	4.52363	5.69431	5.92974	5.22854	3.51824	4.65714	5.34446	4.99867	4.77184	3.86172
Dandie_Dinmont_Terrier	6.14485	-1.35907	3.74688	6.0088	3.40571	3.12301	6.03447	4.82654	7.13784	4.88485	4.23877	4.8501	8.39805	6.36153	3.82114	6.31398	5.63784	5.925	6.17247	5.75718	3.71371	5.78961	5.24326	4.87396	6.40113	4.97559	6.01383	5.38228	5.27669	4.7427	5.11797	3.77579
Danish-Swedish_Farmdog	11.703	0.676593	4.70036	6.1155	3.91194	2.65468	5.77495	5.91689	5.17411	4.93872	4.89459	4.58714	6.91122	5.01836	4.72825	7.1488	6.05459	6.27374	6.40639	5.09022	4.73784	6.18756	4.65305	5.95762	5.9203	4.97028	3.33384	4.25838	6.08728	5.95727	5.91118	3.8359
Doberman_Pinscher	11.4982	0.121741	4.95827	5.10192	6.01764	1.58645	4.56657	4.98001	6.27617	3.68771	3.09424	6.60545	9.17738	2.2143	5.12697	6.9585	6.0058	5.94804	6.10352	5.64987	4.92409	5.84077	4.41783	5.41543	5.57127	6.01211	3.89047	5.88476	5.20427	5.12026	5.15531	4.06652
Dogo_Argentino	12.0977	0.802285	4.01562	7.17547	3.54224	3.21434	7.31482	6.50309	4.91378	4.88644	4.74644	4.89137	7.13912	5.55021	4.95473	7.15256	5.95091	6.26286	6.56075	5.23708	4.88175	6.20795	4.56097	6.21294	6.02615	5.15352	3.32436	4.80241	6.42864	5.59679	5.57226	3.91507
Dogo_Canario	12.1943	1.03423	3.148	7.80793	3.40222	3.78424	8.68918	6.75627	4.92797	4.44944	4.18951	5.57396	7.67605	5.9542	4.98998	6.85464	6.34385	6.05497	6.42525	5.34677	5.0388	6.1091	4.61954	6.60902	6.25906	5.56359	3.61409	5.71627	6.40992	5.19705	5.30116	3.96557
Dogue_de_Bordeaux	12.0336	1.00657	3.1882	7.78903	3.62435	3.62006	8.42224	6.73711	5.19241	4.37955	4.13093	5.77432	7.79032	5.84567	4.94944	6.47333	6.36165	5.7883	6.19753	5.1948	5.32568	5.80827	4.96552	6.69794	6.58523	6.23225	3.9915	6.24577	5.14182	5.23363	5.06726	3.98587
Drever	11.6591	0.335938	5.44291	5.31672	3.93106	2.15631	5.13786	5.60627	4.72557	5.48003	5.79209	3.60491	5.72944	5.51414	4.43996	6.66254	6.62486	5.93569	6.46422	5.25307	4.94844	6.17444	4.52285	5.50843	5.86434	5.2409	3.59802	4.82694	5.8673	5.52642	5.51918	3.91607
Dutch_Shepherd	10.3218	2.387	3.72509	7.14359	4.33174	3.16154	8.27141	4.79468	5.6674	4.74012	3.68351	5.56074	7.82089	5.94641	3.39146	7.25225	7.0604	6.2243	6.52924	5.30013	4.95436	6.33665	4.84183	5.60293	5.97175	5.25638	3.97306	5.62608	5.81346	4.55369	5.44136	3.8992
Elo_dog	9.32282	5.16875	4.4378	6.7653	4.81987	3.09389	6.66853	4.39632	5.46464	4.60425	4.92902	5.37626	8.22872	6.05606	3.37519	7.43461	6.8517	6.32861	6.28882	5.14562	5.0231	6.6094	4.86855	5.27989	5.88698	5.36935	4.11699	5.34569	5.24008	5.04536	5.49111	4.64427
English_Pointer	10.8298	-0.265183	6.14405	6.75838	4.5251	1.97073	5.63356	5.60255	5.0609	6.05475	5.7016	3.92289	6.67852	5.39234	4.23739	7.87728	5.26384	6.48435	6.76886	5.36535	5.00141	6.16464	4.53126	5.72399	5.81186	5.18303	3.55334	4.32861	5.31373	4.98543	4.70102	3.89367
English_Toy_Terrier	11.1446	0.408377	5.17232	4.89913	6.23903	1.7592	4.66617	4.98282	6.37116	3.68967	2.98446	6.66949	9.14556	2.39806	4.95129	7.04184	6.07074	5.95066	6.1497	5.66529	4.89429	5.9455	4.50391	5.30702	5.5952	5.69416	3.89251	5.65828	5.46007	5.1633	5.28994	4.11878
Entlebucher_Mountain_Dog	10.8096	0.884711	5.52269	3.50475	5.56275	1.2395	4.18203	4.63015	5.402	2.94348	2.31697	5.95566	9.58867	9.37006	4.98401	6.9086	5.36986	6.24345	6.70534	5.13571	5.36761	6.80784	5.3012	5.50652	5.61924	5.06948	3.90212	5.45968	5.20697	5.19193	5.11309	4.11468
Estrela_Mountain_Dog	9.61153	3.28371	4.0851	6.90434	4.66774	2.57572	8.28308	4.22668	6.11709	4.93288	3.01583	5.64115	7.6709	6.19186	2.44325	7.46047	7.6516	6.15307	6.46204	5.25385	4.8364	5.43255	4.28636	5.36852	6.06797	4.59234	4.37133	6.0833	5.06335	5.34059	5.18976	3.55461
Field_Spaniel	7.88907	-0.926095	6.24693	8.56177	7.34282	-0.139099	7.50707	5.60696	5.28496	6.07306	4.39583	5.27487	9.64218	6.19414	5.04397	6.43031	6.89704	5.77175	6.84165	5.00134	4.85934	6.38061	4.64248	5.21986	5.65524	5.33495	4.08272	5.48128	5.48179	4.94411	5.04557	3.91178
Finnish_Hound	11.7532	-0.00806813	5.78325	4.97469	4.08269	1.78922	4.66518	5.44407	4.5963	5.68131	6.12421	3.24884	5.32294	5.33032	4.3792	6.45461	6.80684	5.80313	6.49977	5.32818	4.97962	6.11453	4.41613	5.37277	5.84934	5.4532	3.67437	5.05526	5.67124	5.35296	5.4004	3.88527
Finnish_Spitz	9.44438	5.17832	4.30196	6.85343	4.69997	2.94949	6.83235	4.42808	5.55233	4.60608	4.83561	5.42247	8.22706	6.00773	3.34683	7.39733	6.93458	6.30657	6.32343	5.18334	5.02709	6.50018	4.9164	5.35563	5.90887	5.43174	4.15475	5.48045	5.17645	5.05985	5.41973	4.43665
French_Bulldog	11.4841	0.419253	3.16588	7.94747	3.19188	3.8408	9.14933	7.23597	4.49879	4.26809	4.2915	5.85911	8.4023	6.26248	5.71377	6.50741	5.49122	6.23536	6.72733	5.34368	5.01108	6.16212	4.09183	1.35422	4.90792	5.12909	4.62207	4.59005	3.58866	5.30287	5.46666	3.54942
French_Spaniel	9.61813	-0.492922	7.296	7.8309	5.27752	1.62998	6.15221	5.53621	5.34856	6.5999	5.47689	4.23832	7.57671	5.83396	4.14088	8.55664	4.70657	6.61805	6.05038	5.48178	5.13615	6.23667	4.50822	5.55044	5.56696	5.23413	3.77822	4.41845	4.95557	4.47146	3.76848	4.03306
Galgo_Espanol	12.2475	0.500648	4.24647	6.94795	3.88332	2.9476	5.98018	5.91206	5.04535	5.19134	5.07665	4.35516	6.61405	5.15984	4.45503	7.01616	6.14383	6.267	6.44891	4.81441	4.79907	6.06047	4.93276	6.68374	6.35405	5.15623	2.69462	3.89866	5.53555	5.85589	6.33313	3.29222
German_Giant_Spitz	8.80741	6.45847	4.4448	7.02015	4.77894	2.77281	5.83838	4.53249	5.22935	4.38218	5.78918	5.41835	8.73835	6.08215	3.81531	7.15007	6.60877	6.18711	6.22384	5.14521	4.99664	6.49611	4.77523	5.22343	5.81055	5.38503	4.20569	5.44631	5.28921	5.08479	5.36578	4.30322
German_Hunting_Terrier	10.8168	0.43682	5.18442	4.87222	6.17177	1.56827	4.88739	4.80342	6.35144	3.66246	2.89935	6.59672	9.14832	3.21595	4.71473	7.10815	6.09577	5.9574	6.25297	5.61855	4.94338	6.01111	4.50829	5.23688	5.60254	5.50458	3.95306	5.66714	5.43297	5.03062	5.27453	4.10105
German_Spaniel	8.1589	-0.825512	6.23294	8.3722	7.12632	0.0334448	7.38523	5.54393	5.35084	6.01435	4.43431	5.22966	9.40691	6.08089	4.94821	6.5726	6.74315	5.84109	6.85997	5.01976	4.88229	6.39526	4.65384	5.28195	5.66258	5.31283	4.0186	5.39415	5.42768	4.91825	4.99759	3.92297
German_Spitz	8.81394	6.52178	4.44433	7.03048	4.77491	2.79199	5.80323	4.54023	5.20061	4.36466	5.87971	5.414	8.77878	6.08671	3.84057	7.14904	6.58695	6.18621	6.22489	5.1485	4.99797	6.49821	4.77407	5.23042	5.81368	5.39611	4.21344	5.44	5.28964	5.09926	5.359	4.31002
German_Spitz_Klein	8.79232	6.47889	4.44693	6.99796	4.84108	2.90141	5.9065	4.44973	5.18934	4.35997	5.90223	5.42325	8.81227	6.10218	3.75845	7.14965	6.6265	6.17965	6.22535	5.15947	4.98346	6.50265	4.77277	5.20727	5.80257	5.35801	4.19657	5.46603	5.27429	5.04556	5.37371	4.31919
German_Spitz_Mittel	8.8323	6.45392	4.44507	7.02942	4.75715	2.76079	5.81543	4.55657	5.22489	4.38641	5.78562	5.4114	8.73087	6.08017	3.83392	7.15801	6.59588	6.19381	6.22975	5.14649	4.99707	6.49546	4.77448	5.23335	5.82022	5.39067	4.20895	5.43314	5.2942	5.10225	5.36687	4.31152
German_Wirehaired_Pointer	9.88637	-0.682549	6.56254	7.20581	4.84846	1.69158	5.74233	5.44965	5.17056	6.26624	5.65403	4.0606	6.99903	5.53087	4.11732	8.20416	4.89527	6.57633	6.7487	5.41413	4.98189	6.17437	4.48774	5.57747	5.66163	5.15364	3.81438	4.29695	5.0773	4.6624	4.2414	3.90582
Giant_Schnauzer	6.0687	-1.78957	4.05844	7.62219	4.95525	1.20733	5.94201	4.75735	4.65412	4.51928	3.84138	6.22993	7.15775	6.10973	3.41424	5.99766	5.31845	5.6582	6.36839	4.96558	3.86139	6.90714	4.11821	5.14326	5.52798	5.18041	4.05647	5.93108	5.36684	4.87214	5.13585	3.66895
Glen_of_Imaal_Terrier	6.37985	-1.19192	3.8839	6.25853	3.64304	2.90767	6.02064	4.84877	6.70941	4.85432	4.22349	4.90751	8.14595	6.23947	3.85175	6.52396	5.79958	6.0167	6.23758	5.49722	4.06802	5.82863	5.03372	5.06589	6.10739	4.96457	5.70141	5.33589	5.25027	4.75913	5.09237	3.73365
Golden_Retriever	9.38219	1.46547	4.66657	7.20508	4.4785	2.23062	7.0649	6.50633	6.47708	4.94346	3.81564	5.65342	7.63549	5.89521	4.64561	6.61972	6.41944	5.64351	5.5963	5.43073	5.24331	5.7836	5.11928	5.84712	6.46727	6.09607	4.93411	6.33298	4.7952	5.13419	5.11666	4.19932
Grand_Basset_Griffon_Vendeen	6.53703	-1.23617	4.15679	6.48216	3.68359	2.55196	5.71622	4.94102	5.94862	4.88346	4.39622	5.3476	7.32755	6.10568	4.00548	7.22483	5.68908	6.1185	6.29017	4.80964	4.32556	5.87287	4.65874	5.53151	5.46799	4.82604	5.98411	4.92716	5.14715	4.75521	5.01776	3.63566
Great_Anglo-French_Tricolour_Hound	11.6559	0.173356	5.46409	5.84579	4.0066	2.19328	5.30084	5.6723	4.80871	5.61014	5.74573	3.70462	5.99813	5.34155	4.42726	6.97148	6.23582	6.10566	6.54285	5.20771	4.91945	6.13985	4.53332	5.72169	5.91409	5.24923	3.45559	4.56844	5.66944	5.4834	5.43974	3.80224
Great_Anglo-French_White_and_Orange_Hound	8.8066	6.77894	4.50659	7.62616	3.59132	0.407502	4.32164	6.28143	5.8774	4.80938	3.92878	5.22442	7.60239	5.91829	4.6179	6.88506	6.25604	6.10601	6.33598	5.05005	4.95815	6.31918	4.72402	5.32653	5.85383	5.43079	4.22347	5.31779	5.47745	5.3783	5.22304	3.90956
Great_Pyrenees	10.809	0.717636	5.54756	3.41365	5.66534	1.13631	4.03809	4.44683	5.30328	2.98148	2.17083	6.01768	9.62721	9.32391	4.9816	6.93265	5.37997	6.27136	6.68897	5.21354	5.27292	6.8772	5.34282	5.5784	5.6225	5.08124	3.93373	5.52401	5.2393	5.18931	5.05246	4.01279
Greater_Swiss_Mountain_Dog	11.7703	-0.0285267	5.79423	5.17914	4.09517	1.80253	4.73202	5.45357	4.59912	5.75006	6.13966	3.22694	5.41649	5.24609	4.35852	6.59938	6.67227	5.88152	6.56042	5.32381	4.95297	6.13947	4.39267	5.42172	5.8361	5.45914	3.61054	4.93923	5.59925	5.34196	5.37187	3.856
Griffon_Nivernais	6.45499	-1.23219	4.09206	6.49833	3.793	2.48897	5.96795	4.79358	6.14083	4.94956	4.33899	5.49353	7.55089	6.18443	3.79058	6.92299	5.72869	6.15728	6.29236	5.06272	4.25706	5.88117	4.72626	5.35723	5.69038	4.82914	5.81681	5.04636	5.14484	4.73715	4.98242	3.62555
Hamiltonstovare	11.7693	0.0145247	5.73861	4.93478	4.09753	1.79938	4.66697	5.44493	4.62185	5.62539	6.06352	3.30972	5.36836	5.30273	4.4024	6.42232	6.843	5.78732	6.48881	5.32541	4.98243	6.1081	4.42254	5.38977	5.85443	5.49839	3.69227	5.1326	5.63008	5.34813	5.40726	3.88452
Hellenic_Hound	11.2937	0.270668	5.11316	5.05751	5.80303	1.66254	4.7662	5.0066	6.07563	3.95702	3.45485	6.17135	8.61535	3.01586	4.85692	6.9107	6.18505	5.91646	6.19494	5.58084	4.93925	5.94946	4.50266	5.4059	5.67023	5.79986	3.86922	5.75159	5.30378	5.123	5.25182	4.06708
Ibizan_Hound	12.3503	0.525132	3.71931	7.59097	4.04966	3.44055	6.05384	5.85403	5.42592	4.95565	4.81566	4.92253	7.04381	5.29584	4.46037	6.39738	6.11784	6.02749	6.23211	4.35944	5.22457	5.55154	5.46554	6.84302	6.90662	6.22507	3.20026	4.91235	3.92878	5.77113	5.93203	3.38868
Icelandic_Sheepdog	9.31238	5.28674	4.39266	6.81652	4.76482	3.00749	6.68168	4.40642	5.48488	4.60294	4.91511	5.3835	8.22475	6.0503	3.39631	7.40633	6.87311	6.31496	6.29115	5.15089	5.01983	6.57732	4.87842	5.29036	5.87789	5.39391	4.14013	5.38943	5.2401	5.06734	5.46092	4.54228
Japanese_Chin	8.30698	3.32939	5.58933	6.0318	7.03327	7.24722	4.98883	6.91219	5.44092	4.74679	3.60261	6.22867	5.76185	5.39914	4.21028	6.43584	6.3276	5.9357	7.06191	5.19445	4.96779	6.50357	4.87774	5.19536	5.91672	5.23635	4.37403	5.26951	5.4013	5.08415	5.15091	4.22092
Japanese_Spitz	8.67707	7.04586	4.46119	7.3065	4.42735	2.09225	4.98126	5.04698	5.20181	4.37831	5.82567	5.39778	8.71567	6.03987	4.34907	7.02748	6.33487	6.16257	6.23056	5.11522	4.99119	6.39563	4.71432	5.26355	5.85101	5.46994	4.30142	5.35074	5.41813	5.27513	5.29012	4.05543
Kai_Ken	9.60882	3.08422	3.94791	6.9019	4.75241	2.94434	8.19129	3.95662	5.94747	4.84271	3.48034	5.55708	7.85361	5.9512	2.76466	7.40327	7.37286	6.30706	6.5694	5.27931	4.96131	6.49621	4.97973	5.20514	5.84796	5.22572	4.10459	5.62865	5.55306	4.26841	5.47998	3.92293
Keeshond	8.89447	4.43804	4.16112	6.69347	5.25229	2.9706	8.79489	2.55644	6.11054	5.11467	3.01442	5.09163	6.85279	6.11184	2.93049	7.37581	7.31616	6.1656	6.41137	5.21946	4.92561	6.17466	4.73194	5.03663	5.67159	4.98007	4.216	5.8085	5.30825	4.71035	5.28916	3.70806
Kromfohrlander	11.0331	0.46494	4.67245	6.06937	3.6746	2.78909	5.80481	5.87073	5.27788	5.0501	4.99201	4.43258	6.89202	5.24848	4.67374	7.23588	5.96697	6.29758	6.40666	5.04987	4.65721	6.18752	4.67937	5.90283	5.85541	4.88859	3.66164	4.19433	6.06681	5.90727	5.81871	3.86449
Kuvasz	8.79878	6.72107	4.50843	7.76399	3.30286	-0.0756149	4.13296	6.57554	6.14714	4.97183	3.37932	5.23374	7.33192	5.87557	4.77273	6.85477	6.21533	6.06195	6.31843	5.01694	4.96568	6.39083	4.71137	5.37197	5.81603	5.6272	4.20657	5.27093	5.51271	5.17144	5.26101	4.03484
Labrador_Retriever	9.82594	0.345917	5.05169	7.78593	5.62352	1.4095	7.5919	5.97504	5.58415	5.24723	4.27862	5.40361	8.47059	5.83898	4.81691	6.61633	6.63419	5.84741	6.56648	5.12989	5.05357	6.13341	4.80248	5.77891	6.05367	5.6458	4.0672	5.7449	5.22379	5.12209	5.12324	3.98711
Lakeland_Terrier	7.7451	-0.449272	4.12631	5.43613	3.29087	2.89138	5.81819	4.75271	7.71296	5.78269	5.75036	10.4121	6.49232	6.68047	4.77935	7.27252	6.80356	6.73481	6.54065	5.16933	5.53411	5.95575	4.74365	5.44726	5.66016	5.0922	4.7246	5.25964	5.24757	4.99602	4.86774	3.89229
Lancashire_Heeler	10.77	0.449835	5.29812	4.80184	6.31967	1.47067	4.95229	4.77038	6.44607	3.61169	2.83413	6.63923	9.21673	3.33549	4.70439	7.17023	6.09768	5.97805	6.29225	5.62836	4.97354	6.0136	4.49874	5.15469	5.58765	5.40347	3.93756	5.61514	5.46776	4.97753	5.28179	4.13043
Leonberger	9.68395	3.28182	4.06627	6.9066	4.62631	2.5776	8.31022	4.28102	6.11781	4.92927	2.99709	5.652	7.66581	6.18438	2.43806	7.45947	7.66738	6.14683	6.45646	5.26234	4.85035	5.3879	4.27685	5.40305	6.08897	4.56733	4.37727	6.11584	5.04379	5.37873	5.17166	3.54446
Lhasa_Apso	5.80334	-1.4086	3.8967	7.12227	4.40392	2.37683	5.35904	5.1433	4.79657	4.02678	3.82454	4.47209	7.41452	5.92288	4.63719	7.34533	6.4	5.87686	6.40543	4.14683	5.0576	6.08461	4.36613	5.49018	4.83867	5.08929	5.39468	5.47914	5.48012	4.76186	5.25694	3.69238
Magyar_Agar	12.1553	0.515509	4.33333	6.88289	3.89	2.89804	6.00169	5.91511	5.04735	5.19421	5.08173	4.36616	6.63762	5.18059	4.47545	7.03972	6.11906	6.26363	6.45562	4.8611	4.81151	6.06916	4.88998	6.57723	6.29675	5.15827	2.80611	3.99327	5.56973	5.82559	6.21184	3.37665
Manchester_Terrier_Standard	11.2811	0.34458	5.0938	4.96097	6.13514	1.74977	4.6072	4.99447	6.30779	3.71538	3.05212	6.63294	9.12807	2.28973	4.9994	7.00636	6.05404	5.95135	6.12181	5.66821	4.88634	5.9251	4.49682	5.37817	5.60044	5.81418	3.879	5.72356	5.38629	5.18379	5.26202	4.0925
Maremma_Sheepdog	8.81193	6.74125	4.5031	7.6672	3.50233	0.268733	4.26487	6.35461	5.96691	4.86857	3.76355	5.23122	7.5192	5.90412	4.66745	6.88144	6.2395	6.09773	6.32777	5.03985	4.9541	6.35061	4.72783	5.35056	5.83276	5.51479	4.22373	5.29845	5.4853	5.28818	5.2465	3.96807
Mastiff	12.149	1.08491	3.05021	7.88796	3.40679	3.76599	8.93121	6.8762	5.01042	4.32935	4.07607	5.77856	7.8049	5.99121	5.03313	6.62871	6.42921	5.94426	6.2987	5.31751	5.19372	5.9109	4.72068	6.60084	6.40419	5.89925	3.91362	6.20153	5.74915	5.2109	5.05454	4.02427
Mongolian_Bankhar_Dog	9.14721	2.85902	4.33169	7.12991	4.76923	2.08379	7.83417	4.60032	5.88301	5.05659	3.16412	5.46047	7.75938	6.20855	2.88154	7.07461	7.31533	5.98178	6.40864	5.24147	4.76279	5.49328	4.20475	5.4678	6.00224	4.12914	4.52845	6.16303	5.03194	5.68453	5.07707	3.53194
Mudi	8.13862	1.42316	4.20512	7.16349	5.25572	2.07799	7.55958	3.95726	5.7465	4.8593	3.23305	5.62971	7.8279	6.07384	2.78999	6.9928	7.11992	6.02725	6.52598	5.15916	4.71252	6.05278	4.42677	5.03917	5.76289	4.51927	4.32837	5.87025	5.36535	4.38324	5.27557	3.50886
Neapolitan_Mastiff	12.2102	0.998362	2.82655	8.14226	3.40472	3.977	9.12649	6.92777	4.97288	4.27689	4.01578	5.86622	7.88917	6.14669	5.08395	6.76808	6.42271	5.91247	6.37163	5.45536	5.14112	6.11336	4.58711	6.87155	6.3323	5.77684	3.74445	6.13918	6.47961	5.06336	5.08443	4.00772
Newfoundland	8.29532	2.08831	4.33571	7.21097	5.18091	1.88935	7.84947	4.1366	5.86014	5.04445	2.99611	5.53376	7.84412	6.24961	2.65049	6.93391	7.37368	5.90819	6.52595	5.17272	4.63886	5.59245	4.09071	5.16627	5.8274	3.94637	4.47318	6.11764	5.16194	5.09048	5.14602	3.33342
Norfolk_Terrier	6.67276	-0.959463	3.85076	5.74594	3.136	3.64637	5.97437	5.00201	7.56108	4.99285	4.41814	4.25576	8.60561	6.21794	4.04319	6.52425	5.92354	6.03701	6.1821	5.84906	4.16682	5.59152	5.42516	4.99538	6.4173	5.1125	5.76149	5.30204	5.2077	4.85	5.12531	3.85187
Norrbottenspitz	9.61292	4.53313	4.53125	6.72211	4.64691	3.0518	6.56397	4.73503	5.47239	4.71745	4.80133	5.28953	7.97638	5.97814	3.56751	7.4587	6.69586	6.34483	6.22793	5.13298	5.00932	6.53372	4.85888	5.41826	5.90545	5.32917	4.09345	5.23707	5.30189	5.23257	5.49577	4.48989
Norwegian_Buhund	9.49177	5.12175	4.29564	6.92517	4.52899	2.68761	6.72876	4.6218	5.61744	4.67604	4.60262	5.39075	8.03927	5.99599	3.4377	7.38545	6.90765	6.311	6.33296	5.16488	5.01163	6.48302	4.90443	5.37902	5.90714	5.43308	4.16465	5.44187	5.22723	5.11653	5.41607	4.33054
Norwegian_Elkhound	9.27318	4.66465	4.11765	6.68022	4.91005	3.00811	8.45809	3.17422	5.99813	4.94209	3.32536	5.31381	7.28976	6.18108	2.44476	7.67323	7.70428	6.40986	6.41632	5.23161	4.98715	6.68224	5.17722	5.01964	5.66193	5.633	4.28866	5.54878	5.42901	4.7921	5.29528	3.88472
Norwegian_Lundehund	9.80548	4.49043	4.36024	6.73556	4.6484	2.9627	6.86688	4.62417	5.59646	4.68053	4.57349	5.38905	8.01923	5.89848	3.34363	7.51222	6.87764	6.37383	6.34803	5.16809	5.05138	6.52743	4.91184	5.45733	5.98381	5.42222	4.05891	5.3614	5.13841	5.10309	5.49223	4.57524
Norwich_Terrier	6.47212	-0.96685	3.72388	5.71488	3.18617	3.9055	5.95752	5.01418	7.63951	4.84067	4.30378	3.67295	8.91417	6.25354	4.21871	6.51636	6.05653	6.06273	6.18345	5.7817	4.33063	5.6841	5.26449	5.01305	6.29105	5.18649	5.49117	5.43843	5.28252	4.86415	5.06452	3.8581
Old_English_Sheepdog	5.79233	-1.64468	3.89939	6.99573	4.20944	1.88312	5.56839	4.84778	5.01249	4.45842	4.02396	5.63085	7.07785	6.07032	3.91962	7.0693	5.556	5.75177	6.33907	4.32503	4.1314	6.15981	4.3288	5.45458	5.07121	4.80175	6.02138	5.37317	5.28266	4.61392	5.24186	3.61282
Old_German_Shepherd	9.05518	2.81638	4.05919	6.8195	4.95957	2.55686	8.08595	3.73821	6.14927	4.88561	3.06286	5.66059	7.79584	6.0902	2.37055	7.42674	7.56383	6.17088	6.50257	5.26449	4.79825	5.87347	4.50771	5.11119	5.87797	4.61885	4.31934	5.92222	5.28294	4.56527	5.29184	3.53108
Otterhound	6.51171	-1.23046	4.13202	6.42605	3.66994	2.58539	5.89115	4.84306	6.16981	4.98407	4.41266	5.42471	7.48686	6.16383	3.8444	7.04473	5.68423	6.17179	6.28572	5.01591	4.2773	5.84296	4.73847	5.42754	5.63922	4.81573	5.94485	4.96904	5.10957	4.73393	4.96471	3.62271
Parson_Russell_Terrier	11.2961	0.618503	4.62418	6.15717	3.73579	2.77336	5.89557	5.9212	5.2194	4.99274	4.92844	4.51197	6.92169	5.1992	4.69355	7.20488	6.01269	6.28742	6.41424	5.06354	4.70191	6.19461	4.65691	5.94199	5.87838	4.9234	3.54702	4.26056	6.08793	5.91869	5.84665	3.86404
Peruvian_Hairless	11.4207	-0.43993	2.4328	10.6758	6.00988	4.08306	2.25116	4.13869	6.86066	5.07335	4.48274	5.01326	7.55394	6.44056	4.12784	6.25095	6.13612	5.85923	6.15341	4.30369	5.27296	5.9524	4.91386	5.4583	6.18685	5.55499	3.83767	5.65543	5.58502	5.28788	5.21469	3.82514
Petit_Basset_Griffon_Vendeen	6.5115	-1.20975	4.1342	6.56573	3.801	2.4826	5.73695	4.93398	5.85065	4.81568	4.31704	5.32995	7.3605	6.09289	3.99715	7.15939	5.73697	6.07809	6.30206	4.80346	4.35425	5.9087	4.633	5.49557	5.46547	4.8498	5.87313	5.02127	5.17519	4.74784	5.04099	3.64514
Pharaoh_Hound	12.233	0.601966	3.45084	7.76619	4.04926	3.54155	6.63482	6.06519	5.48488	4.71063	4.50844	5.33756	7.37874	5.39181	4.61301	6.31374	6.22741	5.86785	6.14883	4.54836	5.3523	5.51528	5.41512	6.82764	6.93802	6.46225	3.55411	5.54929	3.89991	5.52693	5.55923	3.57614
Picardy_Shepherd	6.58873	-0.971944	3.99455	6.49505	3.87586	2.61521	6.07849	4.7873	6.22807	4.84403	4.1895	5.24371	7.79393	6.15174	3.74669	6.75619	5.87403	6.07778	6.30006	5.20197	4.28657	5.89491	4.79739	5.25783	5.81545	4.89525	5.60979	5.25453	5.19725	4.72552	5.05748	3.67943
Polish_Greyhound	12.2778	0.479511	4.31808	6.90692	3.92092	2.91923	5.8801	5.91487	5.06964	5.20549	5.10875	4.34918	6.59279	5.1427	4.46056	6.96431	6.1378	6.21266	6.41667	4.77771	4.8579	6.00465	4.97044	6.65259	6.39456	5.28043	2.74765	4.01553	5.33596	5.85327	6.2635	3.29976
Polish_Tatra_Sheepdog	8.81798	6.75133	4.50767	7.68035	3.46859	0.195441	4.22092	6.40768	6.00026	4.88845	3.69138	5.22809	7.47463	5.89849	4.68094	6.87397	6.23161	6.09394	6.32923	5.03646	4.95407	6.34448	4.72783	5.35577	5.83625	5.51608	4.22256	5.30108	5.48562	5.28546	5.24362	3.96707
Pomeranian	8.77853	6.62541	4.43842	7.00525	4.85333	2.91558	5.84506	4.44797	5.15393	4.32336	6.0759	5.41755	8.89813	6.1007	3.79619	7.13249	6.59985	6.16345	6.21047	5.16449	4.99984	6.5019	4.77801	5.21456	5.79916	5.38017	4.19799	5.46944	5.265	5.0647	5.35896	4.35509
Pont-Audemer_spaniel	8.45116	-0.796884	6.41325	8.16343	6.35735	0.630592	6.86772	5.50665	5.25969	6.09012	4.74583	4.91897	8.63712	6.02682	4.60807	7.20017	6.02156	6.1028	6.55649	5.16256	4.93777	6.31364	4.58298	5.34909	5.62625	5.27283	4.01318	5.1037	5.26902	4.76293	4.59584	3.93854
Portuguese_Sheepdog	6.14104	-1.34184	4.00537	7.08157	4.44585	1.95455	5.95298	4.81508	5.30835	4.53515	3.86713	5.40712	7.52031	6.09025	3.68511	6.45658	5.81981	5.93943	6.35331	4.91192	4.3841	6.11054	4.40579	5.25178	5.47346	4.79931	5.35319	5.54354	5.29248	4.66064	5.08513	3.55532
Portuguese_Water_Dog	6.26219	-1.40564	4.21907	7.60376	5.04562	1.32521	5.9553	4.92177	4.65572	4.46567	3.84241	5.55084	7.45024	6.05696	4.06277	6.65246	6.11732	5.94744	6.41305	4.76052	4.54878	6.24657	4.45469	5.21609	5.48192	5.0218	4.83046	5.62926	5.4186	4.75305	5.13631	3.68987
Prague_Ratter	11.0243	0.432108	5.27948	4.78665	6.41629	1.72431	4.68813	4.96186	6.48094	3.61316	2.86558	6.75623	9.23982	2.44227	4.94254	7.0874	6.07924	5.95039	6.17537	5.6769	4.91499	5.94424	4.4937	5.19465	5.56686	5.57765	3.91459	5.61347	5.53449	5.11946	5.30728	4.15763
Puli	6.16395	-1.67894	4.37133	8.2016	5.58431	0.56349	6.30545	5.09637	4.00324	4.49328	3.70058	5.7189	7.50893	6.17279	3.88977	5.21764	6.17744	7.20007	6.19371	5.05781	4.92049	6.28016	4.32843	5.26249	5.50791	5.11223	4.60641	5.64756	5.44296	4.75561	5.15999	3.73594
Pumi	6.11547	-1.49422	4.13603	7.84264	5.19857	1.03747	5.79137	4.90286	4.16623	4.23421	3.7435	5.63988	7.21443	6.01758	4.28703	6.90585	6.34833	5.95538	6.43309	4.69312	4.65013	6.18903	4.55693	5.14682	5.56571	5.06794	4.66756	5.68232	5.50551	4.76262	5.14965	3.73622
Pyrenean_Mastiff	9.73745	4.40881	4.36867	7.2259	3.83574	1.55489	6.40845	5.71525	5.96566	5.04644	3.2634	5.29603	7.21598	5.96767	3.48673	7.41116	7.07837	6.21742	6.26729	5.16949	4.7032	5.63984	4.34568	5.65308	5.76719	4.1266	4.44007	5.84762	5.1541	6.91881	5.03835	3.68877
Pyrenean_Shepherd	6.25023	-1.2342	4.0073	6.91607	4.28145	2.16559	5.95375	4.82743	5.56729	4.59878	3.94336	5.32525	7.60273	6.10149	3.7075	6.52052	5.82784	5.96239	6.33734	4.99569	4.38213	6.03893	4.4947	5.25279	5.55635	4.81938	5.43877	5.47359	5.26604	4.6768	5.06649	3.58256
Russian_Hound	11.7579	0.0481561	5.72675	5.05598	4.08478	1.84356	4.73414	5.4623	4.6373	5.63575	6.03902	3.3289	5.44522	5.33012	4.39447	6.52754	6.74142	5.84513	6.51286	5.3116	4.96028	6.13763	4.42974	5.42178	5.83951	5.42391	3.63551	4.98263	5.67707	5.37984	5.4234	3.87733
Russian_Toy	10.4027	1.08626	5.46308	4.91214	6.67795	2.6622	4.76251	5.36605	6.46884	3.75777	2.87833	6.81068	8.87225	2.82201	4.88698	6.98902	6.10594	5.85594	6.18988	5.68439	4.92413	6.02424	4.58478	5.14141	5.60533	5.52471	4.08608	5.49765	5.63532	5.17237	5.27082	4.23914
Russian_Tsvetnaya_Bolonka	6.02766	-1.39132	4.00838	7.2826	4.62824	1.92021	5.69377	4.98815	4.83418	4.26436	3.81755	5.0638	7.43585	6.00448	4.21237	6.88724	6.17591	5.89365	6.39649	4.54537	4.75646	6.14328	4.4046	5.33832	5.21661	5.00607	5.18622	5.55739	5.41816	4.74159	5.17331	3.66126
Saint_Bernard	10.0787	4.10943	4.30103	7.14192	3.74425	1.72442	6.8972	5.75419	6.04993	5.1604	2.96633	5.29801	7.00513	6.06372	3.14925	7.65212	7.37439	6.29192	6.21286	5.15403	4.61867	5.47923	4.22965	5.70157	5.66787	3.67996	4.52965	6.03029	5.06226	7.60192	4.91525	3.62823
Schipperke	8.37259	1.68417	4.13669	7.16289	5.4856	2.21148	7.88265	3.5376	5.88767	4.88652	3.05347	5.738	7.97597	6.01623	2.37398	7.07005	7.38859	5.99528	6.60056	5.19834	4.76283	6.17457	4.47207	4.84957	5.78113	4.28304	4.06638	5.92939	5.48874	3.69468	5.38403	3.36875
Sealyham_Terrier	6.10278	-1.78991	3.84238	7.34488	4.58607	1.3562	5.75939	4.71098	4.69284	4.52797	4.00269	6.72494	6.72386	6.14369	3.38865	6.12807	4.69828	5.1474	6.31964	4.66079	3.11171	7.51536	3.90096	5.24931	5.30626	5.42118	3.76613	6.11103	5.29765	4.90138	5.25665	3.79266
Shih_Tzu	5.80045	-1.38385	3.88064	7.09596	4.38111	2.44271	5.29984	5.16471	4.77597	3.98948	3.81456	4.41288	7.40576	5.90436	4.69648	7.42932	6.42966	5.8635	6.41529	4.09	5.10129	6.08405	4.35911	5.51674	4.80102	5.10879	5.40219	5.46922	5.48262	4.77313	5.26691	3.70305
Silky_Terrier	6.10988	-0.970641	3.78457	5.93474	3.53888	4.19742	5.53008	5.27343	6.96649	4.38384	4.04685	2.7188	8.82166	6.06778	4.75558	6.91211	6.41334	6.24709	6.35895	4.93078	5.0138	6.08362	4.55933	5.32892	5.29239	5.24107	4.83178	5.60418	5.32653	5.0066	5.16806	3.74385
Slovak_Cuvac	8.81428	6.73746	4.50425	7.68542	3.45705	0.184468	4.22912	6.41168	6.01085	4.8953	3.67249	5.23102	7.46867	5.89781	4.68533	6.87537	6.23348	6.09144	6.32538	5.0372	4.95308	6.3515	4.72541	5.3585	5.82993	5.52827	4.22299	5.29908	5.48786	5.27328	5.24768	3.97713
Small_Munsterlander	9.67111	-0.503261	7.15922	7.72196	5.21229	1.6425	6.09216	5.52458	5.31785	6.53013	5.49446	4.21834	7.49286	5.78684	4.14605	8.47491	4.77003	6.59941	6.16199	5.46535	5.10923	6.22647	4.51097	5.55624	5.58882	5.22181	3.77322	4.41296	4.98541	4.51672	3.86983	4.0162
Small_Swiss_Hound	11.7047	0.0777358	5.64878	5.40236	4.05222	1.96135	4.94541	5.54794	4.68536	5.66407	5.9744	3.43591	5.61519	5.31843	4.38794	6.71972	6.5188	5.96212	6.5205	5.27822	4.93437	6.13579	4.46432	5.50784	5.86949	5.29095	3.54331	4.73208	5.76421	5.44779	5.45114	3.85706
Smooth_Fox_Terrier	11.6775	0.70521	4.61126	6.23844	3.86556	2.72367	5.85235	5.91494	5.16663	4.98063	4.9183	4.55358	6.87582	5.08523	4.66998	7.143	6.07506	6.27458	6.40923	5.04657	4.74051	6.17191	4.69555	6.05034	5.97519	4.98801	3.30064	4.22367	6.0042	5.94294	5.95656	3.78021
Spanish_Mastiff	10.4676	2.60951	3.81293	7.21966	4.19744	2.88567	8.17144	5.2766	5.69415	4.73305	3.56877	5.61456	7.71871	6.0415	3.48529	7.14675	7.11142	6.08905	6.36745	5.26172	4.9716	5.70383	4.5425	5.84406	6.16873	5.04747	4.2106	6.04873	5.25219	5.38198	5.16773	3.80391
Spinone_Italiano	7.94623	-0.928842	5.14684	6.79791	4.21093	2.21571	5.84079	5.11787	5.73704	5.4729	4.87522	4.82102	7.32487	5.88362	3.98038	7.51439	5.39391	6.29582	6.46461	5.18896	4.58808	5.98639	4.65492	5.47941	5.66796	5.00185	5.0019	4.76019	5.10298	4.69917	4.6818	3.7684
Staffordshire_Bull_Terrier	12.2901	0.896754	3.34148	7.66275	3.40314	3.70845	8.21563	6.74563	4.90626	4.57178	4.38889	5.36419	7.51767	5.83295	5.06274	6.91789	6.17779	6.10541	6.47698	5.29338	4.99624	6.15089	4.62878	6.55947	6.22619	5.47755	3.46825	5.39091	6.54279	5.31625	5.41133	3.96623
Sussex_Spaniel	7.89392	-0.943182	6.34084	8.64102	7.52281	-0.262946	7.63029	5.68108	5.31878	6.18148	4.4348	5.25561	9.87619	6.22392	5.16676	6.37123	7.00953	5.71885	6.87201	5.00481	4.87696	6.38207	4.6632	5.19386	5.67886	5.36728	4.07801	5.50274	5.52033	4.96854	5.08686	3.92284
Swedish_Elkhound	9.28184	4.64206	4.12656	6.73015	4.91139	2.98153	8.26009	3.3067	5.9754	4.92163	3.49121	5.32882	7.37401	6.13769	2.62479	7.60399	7.56955	6.35854	6.40916	5.20754	4.97297	6.6307	5.08602	5.08327	5.70371	5.53027	4.24919	5.59182	5.38542	4.80489	5.31621	3.94688
Swedish_White_Elkhound	9.49215	5.3258	4.30425	7.05219	4.32335	2.34621	6.43827	4.8998	5.65846	4.71917	4.52714	5.3865	7.94425	5.97468	3.60792	7.32695	6.82811	6.30197	6.3451	5.15134	4.99182	6.43481	4.86706	5.40134	5.90792	5.43919	4.16939	5.41344	5.25579	5.16922	5.40589	4.23481
Swiss_Hound	11.6718	-0.0253856	5.76734	5.25615	4.08271	1.8727	4.84383	5.50528	4.6588	5.72114	6.06636	3.35064	5.48072	5.33255	4.37773	6.60265	6.61958	5.87939	6.49617	5.30391	4.98154	6.08837	4.45911	5.45282	5.8826	5.41927	3.64019	4.9443	5.63414	5.34162	5.35056	3.87111
Thai_Ridgeback	11.6307	0.0248659	2.81375	9.63069	5.32091	3.84065	3.91359	4.86261	6.30186	4.91235	4.40945	5.18363	7.50263	6.13465	4.38507	6.46307	6.26849	5.86796	6.22767	4.76649	5.17225	5.96406	4.83754	5.9144	6.18884	5.63784	3.85971	5.60891	5.3726	5.25108	5.3367	3.83902
Tibetan_Spaniel	8.40776	3.65626	5.76821	6.06738	6.94258	6.73627	5.15954	6.5806	5.52286	4.56638	3.57599	6.33626	6.46295	5.05425	4.16129	6.56216	6.375	5.71062	6.90723	5.43119	4.91654	6.3251	4.91514	5.20897	5.73768	5.41764	4.37205	5.376	5.35002	5.04254	5.24329	4.43357
Toy_Fox_Terrier	11.9005	0.642872	4.76643	5.80573	4.02997	2.54881	5.37098	5.8857	5.24195	4.76252	4.76867	4.70045	6.98656	4.65905	4.84713	7.15499	6.03627	6.29658	6.35896	5.06877	4.64942	6.22429	4.62575	5.89364	5.85138	4.84887	3.19818	4.01426	6.25398	6.19988	6.15311	3.83784
Turkish_Mastiff	11.033	2.18486	3.6211	7.40188	3.91215	3.1162	8.25534	5.85688	5.4745	4.62163	3.79923	5.62946	7.71628	5.98712	4.02947	6.98595	6.85644	6.05102	6.32624	5.26243	5.04431	5.79464	4.63969	6.09495	6.23885	5.33479	4.11722	6.05821	5.35242	5.41725	5.13697	3.90088
Vizsla	11.9403	0.487364	3.67067	7.34735	4.13579	3.29622	6.92141	6.2019	5.57076	4.54007	4.31071	5.65468	7.67717	5.12624	4.71987	6.38895	6.23497	5.78697	6.11769	4.87476	5.38107	5.51993	5.28854	6.67234	6.81568	6.62593	3.93625	6.05808	3.80243	5.25518	5.14415	3.81766
Volpino_Italiano	8.65536	6.94628	4.47547	7.27291	4.47414	2.16544	5.07156	5.01283	5.19648	4.36754	5.81386	5.37379	8.69483	6.06191	4.28148	7.03108	6.35693	6.14805	6.23336	5.10588	4.97318	6.43535	4.7196	5.24765	5.80883	5.45571	4.29798	5.37871	5.38924	5.22972	5.28035	4.10933
Weimaraner	11.5471	-0.206139	2.47026	10.5443	5.98486	4.10121	2.36707	4.32397	6.62826	4.99027	4.40469	5.12849	7.41443	6.40842	4.39639	6.73758	6.41377	5.86365	6.26621	5.32563	4.96336	6.19083	4.49549	5.8852	5.79922	5.34778	4.10365	5.45717	5.51275	5.04452	5.42138	3.85809
Welsh_Springer_Spaniel	9.49385	-0.138387	7.80373	8.0011	5.2484	1.92182	6.26768	5.58784	5.40317	6.69111	5.40541	4.31509	7.75966	6.13539	4.14097	8.92781	4.55885	6.6405	5.20606	5.55271	5.3055	6.26677	4.5594	5.48382	5.48983	5.19619	3.70781	4.46306	4.92351	4.42078	3.55036	4.21323
Welsh_Terrier	7.72448	-0.483539	4.142	5.38499	3.31691	2.69947	5.81264	4.8069	7.63177	5.78342	5.6433	10.2589	6.65942	6.66054	4.78434	7.23986	6.77078	6.70241	6.48748	5.09592	5.48583	5.95778	4.78287	5.47308	5.70833	5.05171	4.80348	5.25369	5.30991	5.02261	4.92483	3.90941
Whippet	12.2643	0.513407	4.3051	6.90469	3.88833	2.91815	5.90626	5.91247	5.04519	5.21583	5.11072	4.3263	6.58233	5.15068	4.45036	7.0195	6.13351	6.26305	6.45483	4.81631	4.81059	6.06074	4.92774	6.65806	6.35549	5.16624	2.69914	3.8985	5.50145	5.87083	6.32074	3.29727
White_Swiss_Shepherd_Dog	9.45172	5.45004	4.30008	7.10365	4.2728	2.25128	6.33888	4.94972	5.65934	4.72229	4.5313	5.37496	7.93266	5.98129	3.66838	7.29547	6.80886	6.28615	6.34493	5.14737	4.98422	6.42223	4.85775	5.40108	5.89731	5.44204	4.18594	5.41797	5.27568	5.19252	5.38542	4.18501
Wirehaired_Pointing_Griffon	9.10383	-0.828433	6.1338	7.21362	4.77551	1.74119	5.81242	5.3138	5.27596	5.98842	5.32958	4.34886	7.15848	5.67289	4.04886	7.94447	5.0409	6.48037	6.64015	5.33655	4.858	6.14785	4.50087	5.4951	5.63169	5.10282	4.15473	4.50807	5.08972	4.64343	4.34588	3.85019
Xoloitzcuintli	11.4055	-0.450663	2.41788	10.6992	6.02326	4.09583	2.22313	4.124	6.87375	5.06105	4.46875	5.02058	7.56882	6.45187	4.12734	6.24429	6.13693	5.85617	6.14731	4.30201	5.26527	5.95856	4.90483	5.44563	6.18114	5.53628	3.8432	5.65378	5.60735	5.29495	5.22016	3.8352
Yorkshire_Terrier	6.07216	-0.883666	3.83193	6.06591	3.70871	4.20625	5.404	5.3284	6.67352	4.29473	3.93004	2.6332	8.71351	6.00391	4.83317	7.07388	6.45733	6.2629	6.4301	4.66331	5.17515	6.22187	4.39933	5.42991	4.98661	5.24998	4.70628	5.59307	5.32195	5.05183	5.18793	3.72524

## Sheet: Data S4
Data S4: AKC and dog cranial morphology Data
Group	WEIGHT/pounds	HEIGHT/inches	Weight/Height	Erect_ear	affectionate_with_family	good_with_young_children	good_with_other_dogs	shedding_level	coat_grooming_frequency	drooling_level	coat_length	openness_to_strangers	playfulness_level	watchdog_protective_nature	adaptability_level	train_ability_level	energy_level	barking_level	mental_stimulation_needs	EV	BM	Skull length	Skull width	Distance between retroarticular processes	CI	cephalic index
Affenpinscher	8.5	10.25	0.829268	0	3	3	3	3	3	1	1.5	5	3	3	4	3	3	3	3
Alpine_Dachsbracke				0
American_Akita	100	26	3.84615	1	3	3	1	3	3	1	2	2	3	5	3	3	4	2	3
American_Bulldog	80	22.5	3.55556	0	0	3	3	2	0	0	1	0	0	0	0	4	0	1	0
American_Eskimo_Dog	30	17	1.76471	1	5	5	3	3	3	1	2	5	3	3	4	4	4	3	3	102.33333333333333	30	190.53333333333333	122.46	60.86666666666667	63.96	0.642722
American_Foxhound	65	23	2.82609	0	3	5	5	3	1	1	1	3	3	3	3	3	4	5	3
American_Hairless_Terrier	20	14	1.42857	1	5	5	3	1	1	1	1	3	3	3	5	5	3	3	3
American_Staffordshire_Terrier	55	18	3.05556	0	5	3	3	2	1	1	1	4	3	5	3	3	3	3	3
American_Water_Spaniel	35	16.5	2.12121	0	3	3	3	1	3	1	2	3	3	3	3	5	3	3	3
Anatolian_Shepherd_Dog	115	28	4.10714	0	1	3	3	3	2	1	1	1	3	5	3	2	3	3	3
Appenzeller_Sennenhund	59	28	2.10714	0	5	3	5	3	3	3	1	1	3	5	5	5	5	5	5	108.6	59	172.01466666666667	115.69200000000001	54.208	67.27333333333334	0.672571
Ariege_Pointer				0
Australian_Cattle_Dog	42.5	18.5	2.2973	1	3	3	3	3	1	1	1	3	3	4	3	4	5	1	4	68	42.5	145.6	99	48.5	68	0.679945
Australian_Kelpie	42.5	18.5	2.2973	1	3	3	3	3	1	1	1	3	3	4	3	4	5	1	4
Australian_Terrier	17.5	10.5	1.66667	1	4	5	3	1	2	1	2	3	3	4	4	4	3	3	3	67	17.5	127.9	86.4	39.5	67.6	0.675528
Auvergne_Pointer				0
Barbet	50	21.75	2.29885	0	4	3	3	1	5	1	2.5	3	3	3	3	4	3	3	3
Basset_Artesien_Normand				0
Basset_Fauve_de_Bretagne	31	14	2.21429	0	3	5	5	3	1	1	2	5	3	1	5	1	4	3	5
Basset_Hound	52.5	15	3.5	0	3	5	5	2	3	4	1	3	3	3	3	3	2	4	3	96	52.5	173.5	100	53.4	57.6	0.576369
Bavarian_Mountain_Scent_Hound	51.5	18.75	2.74667	0	3	3	3	3	2	2	1	3	3	3	3	4	4	2	4
Bedlington_Terrier	20	16.25	1.23077	0	3	3	3	1	3	1	2	3	3	4	3	3	4	3	3	88.75	20	136.95	85.15	41.625	62.199999999999996	0.62176
Belgian_Laekenois	60	24	2.5	1	3	3	3	3	2	1	2	3	3	4	3	5	4	3	4	102	60	181.2	116.6	58.4	64.3	0.643488
Belgian_Tervuren	60	24	2.5	1	3	3	3	3	2	1	2	3	3	4	3	5	4	3	4	94.22222222222223	58.75	184.52555555555557	103.25	49.56055555555556	55.93888888888889	0.559543
Bergamasco_Sheepdog	70.5	22.75	3.0989	0	3	3	3	1	1	2	3	3	3	4	3	3	3	1	3	95	70.5	197.2	118.55	53.55	60	0.601166
Bernese_Mountain_Dog	92.5	25.25	3.66337	0	5	5	5	5	3	3	2	4	4	3	4	4	4	3	3	110.9	90	195.24561224489796	125.65540000000001	58.458282828282826	64.41530612244898	0.643576
Bichon_Frise	11	10.5	1.04762	0	5	5	5	1	5	1	3	5	4	2	4	4	4	3	3
Biewer_Terrier	6	9	0.666667	1	5	3	5	1	3	1	3	3	4	2	3	3	3	3	3
Black_Russian_Terrier	105	28	3.75	0	3	3	3	3	4	3	2.5	2	3	5	4	4	4	3	4
Bloodhound	95	25	3.8	0	4	3	3	3	2	5	1	3	3	2	3	4	3	5	3	112.14285714285714	95	206.31428571428572	107.14285714285714	55.528571428571425	52	0.519319
Boerboel	175	24.5	7.14286	0	5	4	2	3	2	3	1	3	3	5	3	4	3	3	4
Bohemian_Shepherd	48.5	20.5	2.36585	1	4	4	4	3	2	1	2	3	4	4	4	4	4	4	4
Bolognese_dog	8	11	0.727273	0	3	3	3	1	3	1	3	5	1	1	5	5	1	1	1
Bourbonnais_Pointing_Dog				0	3	3	4	2	1	2	1	3	3	3	3	5	4	2	3
Bouvier_des_Flandres	90	25.5	3.52941		3	3	3	3	4	2	2	3	3	4	3	4	4	3	3	107	90	188.76666666666665	114.39999999999999	54.333333333333336	60.6	0.606039
Boxer	65	23.25	2.7957	0	4	5	3	2	2	3	1	4	4	4	3	4	4	3	4	108.2127659574468	65	147.5191489361702	121.9	55.54255319148936	82.8	0.826333
Boykin_Spaniel	32.5	16	2.03125	0	3	5	5	3	3	1	2	3	4	3	4	4	4	3	3
Bracco_Italiano	72.5	24	3.02083	0	3	4	4	2	1	2	1	3	3	3	3	5	4	2	3	111	72.5	190.3	122	53.7	64.1	0.641093
Braques_Francais	47.5	20.75	2.28916	0	3	5	5	4	1	2	1	3	3	3	3	3	5	3	3
Brazilian_Terrier	22	14.3	1.53846	0	5	5	3	3	1	1	1	1	3	5	5	5	5	3	5
Briard	77.5	24.5	3.16327		3	3	3	1	4	2	3	3	3	4	3	3	3	1	3	102.27777777777777	77.5	198.84444444444443	110.63888888888889	53.71666666666667	55.672222222222224	0.556409
Brittany_dog	35	19	1.84211	0	3	4	4	3	3	1	1	3	4	3	3	5	5	3	4
Broholmer	120	28.5	4.21053	0	3	3	3	3	1	3	1	3	3	4	3	3	2	1	3
Bruno_Jura_Hound				0
Brussels_Griffon	9	8.5	1.05882	0	4	3	3	3	3	1	1.5	4	4	3	4	4	3	4	3	68.11111111111111	9	80.17142857142858	78.77777777777777	36.74444444444444	100.31428571428572	0.982617
Bullmastiff	115	25.5	4.5098	0	4	3	3	3	1	3	1	3	3	5	3	4	4	1	4	119	115	186.31	148.59	66.95	79.8	0.797542
Cairn_Terrier	13.5	9.75	1.38462	1	4	3	3	2	2	1	2	3	4	4	3	3	3	4	3	63	13.5	121	86.77000000000001	41.535	70.7	0.717107
Cardigan_Welsh_Corgi	31.5	11.5	2.73913	1	4	4	3	3	2	1	2	4	4	3	3	4	4	5	4	89.77777777777777	29	136.82222222222222	92.48888888888888	43.63333333333333	67.57777777777778	0.675979
Catahoula_Leopard_Dog	72.5	23	3.15217	0	4	3	3	3	2	2	1	3	3	4	3	4	5	1	4
Catalan_Sheepdog				0
Cavalier_King_Charles_Spaniel	15.5	12.5	1.24	0	5	5	5	2	2	2	2	4	3	3	3	4	3	3	3	88	15.5	109.02000000000001	83.45750000000001	44.415	79.3	0.765525
Cesky_Terrier	19	11.5	1.65217	0	4	5	3	2	2	1	2	4	3	3	4	3	3	3	3
Chesapeake_Bay_Retriever	67.5	23.5	2.87234	0	4	3	3	3	3	2	2	3	3	4	4	5	4	3	4	102.28571428571429	67.5	202.6	122.44285714285715	54.771428571428565	60.542857142857144	0.604358
Chinese_Shar-Pei	52.5	19	2.76316	0	4	3	3	3	1	3	1	3	3	4	4	3	3	3	3	79	52.5	152.4333333333333	112.73333333333333	58.56666666666666	74.03333333333333	0.739558
Chinook_dog	70	24	2.91667		4	5	5	3	3	1	2	3	3	4	4	4	3	5	3
Cirneco_dellEtna	23.5	18.5	1.27027		4	4	4	1	1	0	4	4	3	4	4	4	3	2	4
Clumber_Spaniel	70	18.5	3.78378	0	4	3	3	3	2	4	2	4	3	3	4	4	3	1	3
Collie	62.5	24	2.60417	1	4	5	3	3	3	2	2	3	4	3	4	4	3	5	3	87.78787878787878	62.5	192.11515151515152	95.3906	47.56666666666667	49.7844	0.496528
Continental_Bulldog				0
Continental_Toy_Spaniel_Papillon	7.5	9.5	0.789474	1	5	5	3	3	2	1	2	5	5	4	5	5	4	5	5
Continental_Toy_Spaniel_Phalene	7.5	9.5	0.789474	0
Coton_de_Tulear	11.5	10	1.15	0	5	5	5	2	4	1	3	5	4	3	4	4	3	1	3
Cretan_Tracer				1
Dachshund				0	5	3	4	2	2	2	1.5	4	4	4	4	4	3	5	3	72.625	24	125.46666666666667	84.01	43.352631578947374	66.85897435897436	0.66958
Dalmatian	57.5	21.5	2.67442	0	5	3	3	4	2	2	1	4	4	4	4	4	4	3	4	90.6875	57.5	172.006	106.544	52.0562	62.025	0.619418
Dandie_Dinmont_Terrier	21	9.5	2.21053	0	4	3	3	2	3	1	2	4	3	4	3	4	3	3	3	66	21	126.5	92.3	42.3	73	0.729644
Danish-Swedish_Farmdog	17.5	13.5	1.2963	0	5	5	5	2	1	1	1	5	4	4	4	4	4	3	4
Doberman_Pinscher	80	26	3.07692		5	5	3	4	1	2	1	4	4	5	4	5	5	3	4	108.18181818181819	81.25	196.3	109.43636363636364	55.49090909090909	55.809090909090905	0.557495
Dogo_Argentino	90	25.25	3.56436		5	3	3	4	1	3	1	4	4	5	4	5	5	3	4
Dogo_Canario				0
Dogue_de_Bordeaux	104.5	25	4.18	0	5	3	3	4	1	5	1	3	3	5	4	4	3	3	4
Drever	37.5	13.5	2.77778	0	5	5	5	3	1	2	1	4	4	3	5	5	4	4	4
Dutch_Shepherd	58.5	23	2.54348	1	5	3	3	3	2	2	1	3	4	5	4	5	5	2	5
Elo_dog				1
English_Pointer				0	5	3	5	3	2	2	1	4	4	3	4	5	4	3	4	99.27272727272727	60	187.5181818181818	112.7	54.309090909090905	60.17272727272727	0.601008
English_Toy_Terrier	11	9.5	1.15789	1																65.6	6.93	126.67999999999999	83.67999999999999	41.980000000000004	66.78	0.660562
Entlebucher_Mountain_Dog	52.5	18.5	2.83784	0	5	3	5	3	1	2	1	3	3	5	4	3	5	3	4	99.84615384615384	52.5	167.275	109.9	51.98461538461538	65.24166666666666	0.657002
Estrela_Mountain_Dog	104.5	26.75	3.90654	0	5	5	3	3	2	4	3	2	3	5	3	4	3	3	3
Field_Spaniel	37.5	17.5	2.14286	0	5	5	4	3	2	2	2	4	3	3	4	5	3	3	3
Finnish_Hound				0
Finnish_Spitz	26.5	17.75	1.49296	1	5	5	4	3	2	2	2	3	3	3	4	3	5	5	4	81.33333333333333	26.5	139.93333333333334	93.3	45.26666666666667	66.63333333333334	0.666746
French_Bulldog	28	12	2.33333	1	5	5	4	3	1	3	1	5	5	3	5	4	3	1	3	88.9047619047619	27	91.0952380952381	103.42380952380952	48.241176470588236	113.6047619047619	1.13534
French_Spaniel	55	22.75	2.41758	0	5	5	5	3	1	2	2	5	4	3	5	5	4	3	5
Galgo_Espanol
German_Giant_Spitz				1
German_Hunting_Terrier				0
German_Spaniel				0																96.125	47.3	171.562	103.987	48.4625	60.625	0.60612
German_Spitz				1	1	3	3	3	3	1		1	4	3	3	5	3	5	5
German_Spitz_Klein				1
German_Spitz_Mittel				1
German_Wirehaired_Pointer	60	24	2.5	0	5	3	3	2	2	2	2	4	4	3	4	5	5	3	4	114	60	195	112.6	53	57.7	0.577436
Giant_Schnauzer	70	25.5	2.7451		5	3	3	3	4	2	2	3	4	5	4	5	5	3	4	118.5	68.75	200.05599999999998	121.7	57.95333333333334	60.910000000000004	0.60833
Glen_of_Imaal_Terrier	36	13.25	2.71698	0	5	3	3	2	3	2	2	3	3	3	4	3	3	2	3
Golden_Retriever	65	22.75	2.85714	0	5	5	5	4	2	2	2	5	4	3	5	5	3	1	4	105.0909090909091	65	187.25454545454548	114.17272727272729	53.98181818181818	60.972727272727276	0.609719
Grand_Basset_Griffon_Vendeen	42.5	16.75	2.53731	0	5	3	4	3	2	2	2	5	4	3	4	3	5	4	4
Great_Anglo-French_Tricolour_Hound				0
Great_Anglo-French_White_and_Orange_Hound				0
Great_Pyrenees	92.5	28.5	3.24561	0	5	3	3	3	2	3	2	3	3	5	3	3	3	3	3	112.75	92.5	217.725	128.075	56.5	58.85	0.588242
Greater_Swiss_Mountain_Dog	112.5	26.1	4.31034	0	5	5	3	3	2	3	1	5	4	4	3	4	4	3	4	121.625	112.5	201.96666666666667	132.019	63.1	65.84666666666666	0.653666
Griffon_Nivernais				0
Hamiltonstovare	57.5	21.5	2.67442	0	5	5	3	3	2	2	1	5	4	4	3	4	4	3	4
Hellenic_Hound				0
Ibizan_Hound	47.5	25	1.9	1	5	3	5	2	1	1	1	3	4	3	4	3	5	3	5	105	47.5	180	101.3	48.5	56.3	0.562778
Icelandic_Sheepdog	27.5	17.25	1.5942	1	5	5	4	3	2	2	2	3	3	4	4	5	4	4	5
Japanese_Chin	9	9.5	0.947368	0	5	3	5	3	2	1	2	3	3	3	4	3	3	2	3	57	9	67.35	69.25	33.900000000000006	103.85	1.02821
Japanese_Spitz	17.5	13.5	1.2963	1	3	5	5	3	3	1	2	5	3	3	5	5	3	3	3
Kai_Ken	32.5	17.5	1.85714	1	5	3	3	3	1	1	2	1	3	5	3	3	3	3	3
Keeshond	40	17.5	2.28571	1	5	5	5	3	3	2	3	5	5	5	5	5	4	4	4	95.33333333333333	40	159.9	107.89999999999999	48.73333333333333	67.5	0.674797
Kromfohrlander	27.5	16.5	1.66667	0	5	4	3	2	1	1	1	4	4	3	4	4	4	3	3
Kuvasz	92.5	28	3.30357	0	5	3	3	3	2	2	2	3	3	5	4	5	3	3	3	107.8	93.75	210.48000000000002	125.12	56.36	59.620000000000005	0.594451
Labrador_Retriever	67.5	23	2.93478	0	5	5	5	4	2	2	1	5	5	3	5	5	5	3	4	112.3	67.5	188.14000000000001	120.72	54.64	64.17999999999999	0.64165
Lakeland_Terrier	17	14.75	1.15254	0	5	3	3	2	2	1	1	3	4	3	4	3	3	3	4	71	16.5	148.4	91.5	43.8	61.7	0.616577
Lancashire_Heeler	13	11	1.18182	1	5	5	5	3	1	1	1	4	4	3	4	4	4	4	4
Leonberger	130	28.5	4.5614	0	5	5	3	4	4	3	3	5	3	4	4	5	3	3	4	129.76923076923077	127.5	219.82692307692307	132.5346153846154	59.74923076923077	60.29230769230769	0.602904
Lhasa_Apso	15	10.5	1.42857	0	5	3	3	1	3	1	3	3	3	5	5	3	3	3	3	71	15	132.9	93.8	40.9	70.6	0.705794
Magyar_Agar				0
Manchester_Terrier_Standard	17	15.5	1.09677		5	4	3	2	2	1	1	3	4	4	4	4	4	4	3
Maremma_Sheepdog				0																112	94.6	202.4	120.3	55.5	59.4	0.594368
Mastiff	175	28.75	6.08696	0	5	5	3	3	1	4	1	3	3	5	4	3	3	1	3	126	170	209.53333333333333	154.83333333333334	63.166666666666664	73.93333333333334	0.738944
Mongolian_Bankhar_Dog				0
Mudi	23.5	16.75	1.40299	1	5	3	3	2	1	2	2	3	5	4	4	5	5	4	4
Neapolitan_Mastiff	130	27.5	4.72727	0	3	3	3	3	2	5	1	3	2	5	3	3	2	1	3	134.25	130	191.85	148.625	63.474999999999994	77.625	0.774694
Newfoundland	125	27	4.62963	0	5	5	5	3	2	5	2	5	3	5	4	3	3	1	3	112.71666666666667	125	198.59661016949153	127.46499999999999	57.94166666666667	64.25932203389831	0.641829
Norfolk_Terrier	11.5	9.5	1.21053		5	5	3	3	2	1	1	5	4	4	4	3	4	4	4	74	11.5	128.2	87.7	41.3	68.4	0.684087
Norrbottenspitz				1	5	3	3	3	2	1	1	3	3	3	4	4	4	3	3
Norwegian_Buhund	33	17.25	1.91304	1	5	3	3	3	2	1	2	3	3	4	4	3	4	4	4
Norwegian_Elkhound	51.5	20	2.575	1	5	3	3	3	2	2	2	4	4	5	4	4	4	4	4
Norwegian_Lundehund	13.5	15	0.9	1	3	3	3	3	2	1	1	3	3	3	3	3	3	3	3	73.33333333333333	25	123.33333333333333	83.60000000000001	40.699999999999996	68.06666666666666	0.677838
Norwich_Terrier	12	10	1.2	1	5	5	3	3	2	1	1	5	4	4	4	3	4	4	4	66.2	12	111.24777777777778	80.738	41.909	72.43333333333334	0.725749
Old_English_Sheepdog	80	21.5	3.72093	0	5	5	3	3	4	3	3	3	4	4	4	4	3	3	4
Old_German_Shepherd				1																105.15492957746478	68.75	200.17225352112675	115.23225352112675	56.10450704225352	57.625352112676055	0.575665
Otterhound	97.5	25.5	3.82353	0	5	3	3	2	2	3	2	4	3	3	4	4	3	5	3
Parson_Russell_Terrier	15	13.5	1.11111	0	5	3	5	2	2	1	1	3	4	3	4	4	5	3	4
Peruvian_Hairless	22	17.75	1.23944	1	5	3	3	1	1	1	1	3	3	3	3	3	4	3	4
Petit_Basset_Griffon_Vendeen	32.5	14	2.32143	0	4	5	5	2	2	2	3	4	4	4	4	3	4	5	4
Pharaoh_Hound	50	23	2.17391	1	5	3	5	3	2	1	1	3	3	3	3	4	4	3	4	96.33333333333333	50	188.0666666666667	106.86666666666667	52.699999999999996	56.93333333333334	0.568238
Picardy_Shepherd				1	3	3	3	3	1	1	2	3	3	4	3	4	4	2	4
Polish_Greyhound
Polish_Tatra_Sheepdog				0
Pomeranian	5	6.5	0.769231	1	5	3	3	2	3	1	3	3	3	4	4	3	3	4	3	48.75	5	87.96666666666665	66.525	34.266666666666666	77.03333333333335	0.756252
Pont-Audemer_spaniel	40.5	21.5	1.88372	0	5	4	5	3	3	1	2	3	4	1	5	4	3	1	3
Portuguese_Sheepdog	48.25	19	2.53947	0	5	3	3	2	2	2	3	3	3	5	4	5	4	3	4
Portuguese_Water_Dog	47.5	20	2.375	0	5	5	4	2	4	2	3	4	5	4	5	5	5	3	5
Prague_Ratter				1
Puli	30	16.5	1.81818	0	5	3	3	1	5	2	3	3	3	5	4	5	3	3	5	81	30	144.7	99.05000000000001	47.2	68.44999999999999	0.68452
Pumi	25.5	16.75	1.52239		5	3	3	1	2	2	2	3	4	4	4	5	5	3	5	90	25.5	142	90.5	42.5	63.7	0.637324
Pyrenean_Mastiff	155	29.5	5.25424	0	4	4	4	4	3	5	2	3	3	5	3	2	2	4	2
Pyrenean_Shepherd	22.5	17.5	1.28571	0	5	3	3	3	2	2	2	3	5	5	4	5	5	4	5	88.66666666666667	22.5	152.83333333333334	95.06666666666666	43.7	62.199999999999996	0.622028
Russian_Hound				0
Russian_Toy	6.5	9.5	0.684211	1	5	3	3	3	2	1	1	3	4	4	4	4	3	4	3
Russian_Tsvetnaya_Bolonka	7.5	11	0.681818	0	5	5	5	3	3	1	2	3	3	1	5	5	3	1	1
Saint_Bernard	150	28	5.35714	0	5	5	3	3	2	5	1	3	3	5	4	3	3	1	3	132.03240740740742	145	214.542	142.984	66.1317924528302	66.63823529411765	0.666462
Schipperke	13	11.5	1.13043	1	5	3	3	3	2	1	1	3	4	5	4	4	3	4	3
Sealyham_Terrier	23.5	10.5	2.2381	0	5	3	3	3	3	1	2	4	3	5	4	4	3	4	4	78.5	23.25	140.65	96.9	44.55	68.9	0.688944
Shih_Tzu	12.5	9.75	1.28205	0	5	5	5	1	4	1	3	3	3	3	5	4	3	3	3	57.25	12.5	75.875	74.875	34.2	98.975	0.98682
Silky_Terrier	10	9.5	1.05263	1	5	3	3	2	3	1	3	4	4	5	4	4	3	4	3
Slovak_Cuvac	82.5	25.25	3.26733	0	5	3	3	4	2	3	2	2	3	5	3	3	3	1	3	111	82.5	200.29999999999998	122	56.73333333333333	60.9	0.609086
Small_Munsterlander	50	20.75	2.40964	0	5	4	3	3	1	2	2	3	3	3	3	5	4	1	4	98.33333333333333	60	165.88888888888889	102.38888888888889	48.75555555555556	61.74444444444445	0.617214
Small_Swiss_Hound				0
Smooth_Fox_Terrier	15.5	16.5	0.939394	0	5	3	3	3	2	1	1	3	4	5	4	3	4	5	3	71	17	142.48461538461538	86.37307692307692	42.857692307692304	60.86923076923077	0.606192
Spanish_Mastiff	170	31.5	5.39683	0	5	3	3	3	1	5	1	3	2	5	3	3	3	1	3
Spinone_Italiano	24.5			0	5	3	4	3	2	3	2	3	3	3	3	4	3	2	3
Staffordshire_Bull_Terrier	31	15	2.06667	0	5	5	3	2	2	3	1	4	4	5	5	5	4	3	4
Sussex_Spaniel	40	14	2.85714	0	5	3	3	3	3	3	2	3	4	3	2	3	3	4	3
Swedish_Elkhound				1
Swedish_White_Elkhound				1
Swiss_Hound				0
Thai_Ridgeback	55	22	2.5	1	5	3	3	3	3	1	1	1	3	5	1	3	3	1	4
Tibetan_Spaniel	12	10	1.2	0	5	5	3	3	2	2	2	4	4	4	4	3	3	3	3	64	12	116.87	88.4	39	75.6	0.756396
Toy_Fox_Terrier	6.5	10	0.65	1	5	3	3	3	2	1	1	5	4	5	4	5	4	4	4
Turkish_Mastiff				0
Vizsla	52	22.5	2.31111	0	5	5	4	3	2	2	1	4	5	3	5	5	5	3	5	97	53.75	183.25	115.38	53.335	62.95	0.629632
Volpino_Italiano	12	11.25	1.06667	1	5	3	3	2	1	1	3	1	3	3	1	3	3	1	5
Weimaraner	72.5	25	2.9	0	5	5	3	3	2	2	1	3	5	5	4	5	5	3	5	110.5	72.5	193.135	114.815	58.9	59.55	0.594481
Welsh_Springer_Spaniel	45	18	2.5	0	5	5	4	3	2	2	2	1	3	3	4	5	4	3	4
Welsh_Terrier	20	15	1.33333	0	5	5	3	2	3	2	2	5	4	4	4	4	4	4	4
Whippet	32.5	20	1.625		5	5	5	2	1	1	1	3	4	3	3	3	4	1	4	87.25	32.5	144.988	89.5875	44.1875	61.8125	0.617898
White_Swiss_Shepherd_Dog				1
Wirehaired_Pointing_Griffon	52.5	22	2.38636	0	5	5	3	3	2	3	2	5	4	3	4	5	5	3	5
Xoloitzcuintli	42.5	20.5	2.07317	1	5	3	3	1	1	1	1	3	4	3	4	4	4	3	4
Yorkshire_Terrier	7	7.5	0.933333	1	5	5	3	1	5	1	3	5	4	5	5	4	4	4	4	50	7	88.5	65.9	32.1	74.5	0.744633

## Sheet: Data S5
Data S5: The gene list was identified by GWAS based on ResNet features.
Features	gene	Significant Location	p_wald
1	ENSCAFG00805025686	chr13:10150175-10150175	3.05893e-09
	PKHD1L1	chr13:10150175-10242164	1.02051e-22
	EBAG9	chr13:10309316-10313182	2.17685e-15
	SYBU	chr13:10336070-10434858	5.08659e-12
	ENSCAFG00805027977	chr13:10662863-10662863	5.87673e-10
	KCNV1	chr13:10679817-10679817	1.8615e-12
	OXR1	chr13:7295774-7699267	6.42833e-27
	ABRA	chr13:7802803-7802803	1.86172e-09
	ENSCAFG00805023949	chr13:7818460-7818460	3.00331e-10
	U6	chr13:8082032-8082032	1.24269e-09
	ANGPT1	chr13:8292942-8523555	1.08454e-29
	RSPO2	chr13:8825228-8970542	1.76081e-50
	EIF3E	chr13:9110232-9110232	4.10687e-17
	EMC2	chr13:9286811-9291432	8.92978e-19
	ENSCAFG00805024997	chr13:9385076-9385076	1.63346e-17
	TMEM74	chr13:9626439-9632163	7.71346e-15
	ENSCAFG00805025168	chr13:9696025-9696025	2.93245e-20
	TRHR	chr13:9875593-9883994	3.49855e-21
	MIR8836	chr13:9977350-9977350	2.17383e-11
	CD36	chr18:20604709-20641305	4.53622e-13
	SEMA3C	chr18:20744421-20890125	1.71723e-14
	CFAP299	chr32:34864306-35433849	1.29204e-12
	ENSCAFG00805019660	chr32:35476336-35498419	1.8417e-36
	ENSCAFG00805019752	chr32:35560763-35563314	4.43486e-10
	ENSCAFG00805019809	chr32:35567764-35574854	9.96774e-11
	ANTXR2	chr32:35706597-35706597	2.15998e-09
2	PKHD1L1	chr13:10176662-10176662	2.48385e-10
	OXR1	chr13:7295774-7570602	7.488e-16
	ANGPT1	chr13:8314102-8479584	1.03528e-15
	RSPO2	chr13:8827070-8970144	7.25846e-37
	EIF3E	chr13:9110232-9110232	2.98535e-09
	EMC2	chr13:9290262-9291432	1.27547e-21
	ENSCAFG00805025168	chr13:9696025-9696025	2.79299e-11
	ENSCAFG00805014426	chr15:29990159-29990159	4.40704e-09
	CBD103	chr16:55464290-55473955	1.50333e-11
	DEFB4A	chr16:55473955-55473955	1.50333e-11
	HPCAL1	chr17:7330296-7331184	7.13412e-14
	NOL10	chr17:7498576-7498576	3.90915e-09
	ENSCAFG00805006704	chr17:7783758-7783758	8.70419e-11
	HTT	chr3:61753985-61753985	2.63712e-10
	GRK4	chr3:61833596-61833596	2.1314e-09
3	GNAQ	chr1:81367606-81367606	3.00144e-09
	PIP5K1B	chr1:89249533-89249533	3.99886e-10
	PGM5	chr1:89611751-89611751	1.21977e-10
	DOCK8	chr1:89961707-89961707	9.58867e-12
	TMEM182	chr10:41187517-41187517	9.3825e-10
	ENSCAFG00805019194	chr11:38719327-38719327	8.76636e-13
	ENSCAFG00805020898	chr11:43266286-43266286	9.37668e-14
	RGS3	chr11:68325595-68329065	1.61424e-11
	AMD1	chr12:67778447-67778447	6.08458e-13
	EIF3H	chr13:16530519-16530519	8.30439e-11
	CADPS2	chr14:60526382-60526382	1.45053e-09
	ENSCAFG00805022412	chr15:43128710-43128710	5.05862e-16
	ENSCAFG00805022654	chr15:43208879-43216540	1.13209e-12
	SLC10A7	chr15:45113897-45113897	6.81221e-10
	NR3C2	chr15:47011794-47011794	3.7867e-09
	IQCM	chr15:48050832-48050832	3.90356e-09
	ENSCAFG00805016546	chr15:48517115-48517115	3.11972e-12
	ENSCAFG00805014341	chr16:37815776-37815776	3.71567e-10
	DLC1	chr16:37815776-37815776	3.71567e-10
	SNX25	chr16:46300843-46300843	1.84147e-10
	ENSCAFG00805014216	chr16:48051511-48051511	3.14856e-10
	ENSCAFG00805020644	chr18:32334895-32334895	4.0703e-10
	EXT2	chr18:45424723-45424723	1.01605e-11
	FOXP1	chr20:21055069-21055069	3.30606e-09
	RSRC1	chr23:52375499-52375499	8.51257e-10
	MCM8	chr24:16306338-16306338	9.37733e-11
	COMMD7	chr24:22512038-22512038	1.0665e-09
	ENSCAFG00805025126	chr24:22809737-22809737	4.80033e-10
	U6	chr24:23753770-23753770	4.82717e-10
	RALY	chr24:23753770-23753770	4.82717e-10
	ENSCAFG00805027567	chr24:29542229-29542229	1.33409e-09
	ENSCAFG00805027607	chr24:29542229-29542229	1.33409e-09
	PTK2B	chr25:30379303-30379303	5.29535e-10
	EBF2	chr25:31694158-31694158	1.78914e-09
	ENSCAFG00805016344	chr26:38602314-38602314	1.25837e-09
	EPS8	chr27:15155574-15155574	5.77953e-11
	SOX5	chr27:23245546-23245546	1.0767e-11
	ENSCAFG00805015214	chr27:42992514-42992514	1.51951e-10
	ERCC6	chr28:1510583-1510583	8.70297e-13
	PCGF6	chr28:15903897-15903897	8.99676e-12
	ATRNL1	chr28:26175824-26175824	1.49316e-09
	ENSCAFG00805017201	chr28:579862-579862	8.70297e-13
	NCOA2	chr29:19786530-19786530	3.03818e-11
	FMN1	chr30:2067614-2067614	1.46738e-10
	ENSCAFG00805024118	chr30:26245680-26245680	4.30201e-13
	CDIN1	chr30:4508301-4602571	8.54306e-13
	RASGRP1	chr30:6197497-6197497	3.43316e-09
	ENSCAFG00805027273	chr30:6197497-6197497	3.43316e-09
	ENSCAFG00805022062	chr38:16076125-16076125	1.04149e-10
	CD244	chr38:22342890-22342890	3.07029e-11
	DCAF8	chr38:22823016-22823016	3.34927e-13
	BRINP3	chr38:9118762-9118762	4.17388e-10
	NFIA	chr5:49165287-49165287	2.07369e-11
	ENSCAFG00805001505	chr5:50674596-50674596	7.18369e-10
	CDH13	chr5:69897405-69897405	3.44176e-11
	CDH11	chr5:84662088-84662088	3.62717e-09
	MOCOS	chr7:53667417-53667417	2.61254e-11
	DTNA	chr7:55344553-55344553	1.73886e-12
	ENSCAFG00805010099	chr7:56192885-56192885	1.73886e-12
	AXIN2	chr9:12356169-12356169	3.56736e-09
	MEIOC	chr9:18692949-18692949	2.34923e-10
	ABR	chr9:44769647-44769647	2.52536e-09
	PBX3	chr9:57476411-57476411	2.00844e-09
4	U6	chr10:8332064-8332064	1.13924e-15
	MSRB3	chr10:8332064-8386229	1.13924e-15
	HMGA2	chr10:8706446-8797015	2.66954e-16
	ENSCAFG00805007211	chr12:20459146-20459146	5.37712e-10
	TRAM2	chr12:20459146-20472215	1.85751e-10
	CBD103	chr16:55463826-55473955	2.55667e-18
	DEFB4A	chr16:55473955-55473955	4.90083e-16
	ENSCAFG00805008740	chr16:58741578-58741578	6.53678e-10
	CD36	chr18:20547610-20650517	1.05485e-17
	SEMA3C	chr18:20744421-20890125	9.52412e-15
	MITF	chr20:22053939-22064179	1.2884e-10
	BPIFA2	chr24:22925334-22925334	1.45357e-09
	ENSCAFG00805026242	chr24:23080926-23080926	6.21781e-10
	ENSCAFG00805026300	chr24:23080926-23080926	6.21781e-10
	ENSCAFG00805026213	chr24:23080926-23080926	6.21781e-10
	CBFA2T2	chr24:23306901-23306901	2.69692e-14
	E2F1	chr24:23410959-23410959	1.10276e-09
	CHMP4B	chr24:23516913-23516913	1.85155e-11
	RALY	chr24:23706988-23731609	1.69626e-13
	EIF2S2	chr24:23786057-23799745	6.70696e-13
	ENSCAFG00805028012	chr24:23853950-23858362	2.90352e-11
	ENSCAFG00805028075	chr24:23900015-23906214	1.95609e-15
	DYNLRB1	chr24:24145872-24145872	7.24757e-15
	ENSCAFG00805028653	chr24:24145872-24145872	7.24757e-15
	PIGU	chr24:24279926-24279926	1.03628e-09
	MYH7B	chr24:24548731-24548731	3.53357e-11
	TRPC4AP	chr24:24591514-24591514	1.33575e-10
	EDEM2	chr24:24661129-24673744	1.26705e-13
	GDF5	chr24:24906230-24906230	3.06949e-09
5	MITF	chr20:21996459-22079634	3.12761e-24
6	CBD103	chr16:55473955-55473955	2.23162e-09
	DEFB4A	chr16:55473955-55473955	2.23162e-09
	MITF	chr20:21996459-22136145	8.38791e-26
	ENSCAFG00805019660	chr32:35494497-35494497	7.52546e-11
7	HMGA2	chr10:8746468-8768425	6.51579e-10
	ENSCAFG00805011322	chr15:27921568-27921568	3.36547e-09
	ENSCAFG00805029965	chr22:59180247-59180247	2.58156e-10
	PPHLN1	chr27:35063504-35063504	1.519e-09
8	MAP3K5	chr1:29496390-29496390	2.20508e-11
	REEP1	chr17:39217920-39217920	4.00653e-09
	ENSCAFG00805011002	chr7:71868415-71868415	2.61079e-10
	MAPK1IP1L	chr8:31222988-31222988	4.6507e-11
	RTN1	chr8:35156064-35156064	3.58741e-09
9	PAX8	chr17:37496159-37496159	2.40672e-10
	RPIA	chr17:38112100-38112100	7.75493e-10
	MITF	chr20:22034076-22034481	2.18623e-09
	PRCP	chr21:16383693-16383693	4.37913e-10
	CTBP2	chr28:34663059-34667852	1.7852e-11
10	RCL1	chr1:93958228-93958228	2.52602e-10
11	MSRB3	chr10:8242662-8392550	3.11311e-12
	HMGA2	chr10:8711501-8813258	2.28109e-11
	ERI1	chr16:36319936-36319936	3.29024e-09
	ENSCAFG00805000963	chr2:5329987-5329987	1.09551e-09
	MITF	chr20:22053939-22064179	5.18317e-11
	CYP17A1	chr28:15483263-15483263	3.51001e-09
	NTRK3	chr3:51808943-51808943	6.94843e-10
	SLC9B1	chr32:15550415-15550415	3.92075e-11
12	MITF	chr20:21996459-22075947	1.12117e-18
13	ENSCAFG00805014075	chr1:104316507-104316507	1.57293e-09
	ENSCAFG00805014333	chr1:104316507-104316507	1.57293e-09
	ZNF331	chr1:104316507-104316507	1.57293e-09
	ENSCAFG00805014378	chr1:104316507-104316507	1.57293e-09
	ENSCAFG00805002045	chr1:122228079-122235898	1.78399e-10
	ENSCAFG00805003220	chr1:28981993-28981993	4.04121e-15
	PHACTR2	chr1:35469385-35469385	4.2746e-11
	PLAGL1	chr1:35699995-35725664	1.01018e-12
	ENSCAFG00805001290	chr1:35725664-35725664	6.1015e-10
	ENSCAFG00805001275	chr1:35725664-35725664	6.1015e-10
	SASH1	chr1:39469180-39603326	1.04381e-10
	ENSCAFG00805012886	chr1:41572933-41572933	9.34853e-14
	ENSCAFG00805014153	chr1:42066211-42096640	6.33311e-11
	ESR1	chr1:42741915-42741915	2.1138e-11
	ENSCAFG00805016182	chr1:43316237-43316237	4.15018e-09
	PTPRK	chr1:67445918-67445918	1.27879e-09
	ENSCAFG00805004802	chr1:84036519-84036519	1.26e-14
	RORB	chr1:84241637-84241637	5.1218e-10
	ENSCAFG00805011763	chr1:92191757-92191757	7.33629e-10
	APOF	chr10:1019032-1019032	1.9076e-09
	LYZ	chr10:11653703-11653703	3.1849e-09
	CPSF6	chr10:11653703-11653703	3.1849e-09
	ATP5F1B	chr10:1265577-1265577	1.74311e-09
	ABTB3	chr10:32353040-32353040	4.51517e-13
	ENSCAFG00805008497	chr10:33756387-33756387	4.18419e-09
	SH3RF3	chr10:35775469-35775469	2.90794e-12
	EDAR	chr10:35909852-35909852	1.20815e-14
	CCDC138	chr10:36059623-36059623	1.76577e-24
	NCK2	chr10:38724821-38724821	2.14882e-09
	FHL2	chr10:39111702-39111702	1.88383e-09
	U6	chr10:39111702-39111702	1.88383e-09
	IL1R2	chr10:42034387-42034387	1.72573e-09
	ENSCAFG00805012890	chr10:44814068-44873910	3.11737e-11
	ENSCAFG00805012967	chr10:44904972-44904972	2.0009e-15
	ENSCAFG00805012926	chr10:44904972-44904972	2.0009e-15
	ENSCAFG00805013000	chr10:44914577-44934940	2.13509e-12
	VWA3B	chr10:45365239-45365239	1.69397e-09
	RHOQ	chr10:49828214-49828214	1.7191e-09
	KCNK12	chr10:50677939-50677939	7.00178e-10
	ENSCAFG00805010672	chr10:52327957-52369575	2.65907e-17
	NRXN1	chr10:53253164-53716142	1.48913e-34
	U6	chr10:54083713-54083713	1.63997e-13
	ASB3	chr10:55982603-55982603	4.11169e-10
	ERLEC1	chr10:56103375-56103375	4.94743e-12
	ENSCAFG00805011802	chr10:5655714-5655714	6.63947e-10
	ENSCAFG00805011818	chr10:5655714-5655714	6.63947e-10
	MEIS1	chr10:67200497-67200497	2.64044e-10
	ENSCAFG00805005625	chr10:68269274-68269274	8.82085e-10
	PLEK	chr10:68691869-68708647	1.22541e-12
	FBXO48	chr10:68743783-68743783	5.8374e-12
	ENSCAFG00805006105	chr10:68846295-68854038	9.9831e-15
	GRIP1	chr10:9206866-9206866	8.80758e-18
	ENSCAFG00805011766	chr11:24606474-24606474	8.95274e-10
	SPOCK1	chr11:24789063-24923524	1.38005e-09
	SIL1	chr11:26540567-26540567	3.53693e-09
	UHRF2	chr11:27470552-27470552	7.81611e-24
	KDM4C	chr11:27964741-28133569	7.62797e-35
	ENSCAFG00805014929	chr12:1254170-1254170	1.828e-10
	ENSCAFG00805015038	chr12:1254170-1254170	1.828e-10
	ENSCAFG00805014733	chr12:6394787-6394787	1.47399e-09
	SEC63	chr12:65309608-65309608	8.39794e-11
	EXT1	chr13:17791907-17791907	1.31996e-09
	VPS13B	chr13:1850227-1850227	2.05941e-10
	POP1	chr13:496355-496355	8.78536e-10
	ENSCAFG00805011034	chr13:50715918-50715918	3.31682e-10
	RASSF6	chr13:63389545-63389545	3.0205e-09
	KRIT1	chr14:17824823-17824823	3.63343e-12
	ANKIB1	chr14:17824823-17952131	3.63343e-12
	GLCCI1	chr14:23579595-23579595	7.81469e-14
	ENSCAFG00805008663	chr14:3145120-3145120	9.31151e-13
	EXOC4	chr14:3831758-3831758	9.31151e-13
	JAZF1	chr14:41354091-41354091	1.00304e-09
	SND1	chr14:8132833-8132833	1.47441e-14
	TRABD2B	chr15:12948560-12948560	3.4512e-09
	KIF2C	chr15:15669483-15669483	5.9011e-10
	ENSCAFG00805011269	chr15:16699716-16699716	2.16767e-11
	ENSCAFG00805006547	chr15:18039732-18039732	2.75055e-12
	ENSCAFG00805006773	chr15:18148622-18148622	2.25964e-16
	ENSCAFG00805006729	chr15:18148622-18148622	2.25964e-16
	ENSCAFG00805009811	chr15:24731419-24731419	1.96678e-10
	TMTC2	chr15:24924693-24924693	1.09709e-09
	NTS	chr15:27656575-27656575	3.48937e-09
	ENSCAFG00805011364	chr15:27973050-28004613	6.52144e-28
	ENSCAFG00805011543	chr15:28004613-28004613	6.52144e-28
	KITLG	chr15:29944858-29944858	1.07973e-10
	ENSCAFG00805014463	chr15:30025702-30025702	2.23364e-11
	ENSCAFG00805014636	chr15:30236176-30236176	3.68834e-13
	ENSCAFG00805014673	chr15:30344607-30344607	1.03331e-09
	DUSP6	chr15:30632979-30632979	6.04357e-15
	POC1B	chr15:30758564-30758564	1.13884e-10
	ANKS1B	chr15:38488991-38488991	2.06084e-09
	ENSCAFG00805020369	chr15:42607379-42607379	1.89988e-09
	ENSCAFG00805020655	chr15:42673229-42673229	9.1057e-12
	NT5DC3	chr15:42673229-42673229	9.1057e-12
	U6	chr15:42673229-42673229	9.1057e-12
	ANAPC10	chr15:43956161-44061234	1.59904e-18
	EDNRA	chr15:46218481-46218481	1.28943e-14
	PRMT9	chr15:46343022-46343022	4.45783e-21
	ENSCAFG00805015311	chr15:47101314-47101314	4.45783e-21
	ENSCAFG00805016546	chr15:48630230-48731707	9.49964e-10
	LRBA	chr15:48731707-49017960	5.29693e-17
	ENSCAFG00805024020	chr15:52379902-52379902	3.91191e-09
	FSTL5	chr15:58435443-58435443	4.66842e-10
	CREB3L2	chr16:10384729-10384729	1.01792e-10
	DGKI	chr16:10667553-10814311	2.70639e-14
	CNTNAP2	chr16:3019639-3764301	1.78709e-09
	MTUS1	chr16:41868456-41868456	1.30558e-12
	ENSCAFG00805008740	chr16:58220842-58220842	1.48702e-10
	CLEC5A	chr16:7032096-7032096	1.61578e-12
	TMEM178B	chr16:7650803-7733239	5.50055e-13
	BRAF	chr16:8002013-8002013	8.98141e-14
	TBXAS1	chr16:8711980-8806140	5.70895e-16
	ENSCAFG00805011815	chr16:879861-879861	4.68284e-09
	HIPK2	chr16:8945794-8945794	1.29004e-09
	ENSCAFG00805011748	chr16:9091052-9091052	2.78018e-13
	SVOPL	chr16:9809940-9809940	1.32129e-11
	ATAD2B	chr17:18355318-18355318	2.37883e-13
	FAM228B	chr17:18640045-18640045	6.58497e-20
	PFN4	chr17:18640045-18640045	6.58497e-20
	ENSCAFG00805022121	chr17:18691752-18691752	2.66209e-09
	NCOA1	chr17:19016077-19016077	2.18984e-11
	DNMT3A	chr17:19611530-19611530	1.64298e-09
	ENSCAFG00805028013	chr17:21160856-21160856	1.73377e-35
	AGBL5	chr17:21160856-21187353	1.73377e-35
	SLC5A6	chr17:21160856-21263244	1.73377e-35
	KHK	chr17:21160856-21263244	1.73377e-35
	PRR30	chr17:21187353-21187353	3.99722e-18
	PREB	chr17:21187353-21187353	3.99722e-18
	ABHD1	chr17:21187353-21187353	3.99722e-18
	TRIM54	chr17:21263244-21263244	8.08956e-19
	ATRAID	chr17:21263244-21263244	8.08956e-19
	MRPL33	chr17:21807909-21807909	1.73377e-35
	BABAM2	chr17:22094266-22094266	2.83045e-19
	ENSCAFG00805007513	chr17:22872617-22872617	7.83325e-33
	ALK	chr17:23300933-23390167	8.40175e-35
	LBH	chr17:24018266-24026049	5.28584e-12
	LCLAT1	chr17:24187356-24187356	5.36438e-10
	GALNT14	chr17:24616362-24616362	3.40487e-09
	YIPF4	chr17:25605995-25605995	5.76552e-14
	ENSCAFG00805010823	chr17:25894745-25894745	1.10375e-13
	LTBP1	chr17:26296156-26573719	1.32141e-19
	EIF2AK2	chr17:29660397-29660397	2.33019e-10
	ENSCAFG00805015366	chr17:30516809-30516809	3.5506e-31
	ACOXL	chr17:35667669-35667669	3.52673e-09
	CTNNA2	chr17:44161521-44381073	1.96037e-12
	SFXN5	chr17:50285812-50285812	9.97631e-10
	RSBN1	chr17:52128323-52128323	1.32439e-09
	ENSCAFG00805022320	chr18:25946196-25946196	3.25421e-12
	TTC17	chr18:26605176-26605176	3.59409e-11
	MED19	chr18:38959317-38959317	6.59644e-11
	TMX2	chr18:38959317-38959317	6.59644e-11
	SLC43A1	chr18:39135797-39135797	2.50685e-16
	ENSCAFG00805021554	chr18:39281142-39281142	3.78758e-18
	SSRP1	chr18:39281142-39281142	3.78758e-18
	OR5T2	chr18:40161767-40161767	1.54078e-12
	ENSCAFG00805005233	chr18:40214659-40216470	2.55218e-19
	OR5BE4	chr18:40234931-40234931	3.10247e-13
	MTCH2	chr18:42470818-42470818	2.20585e-18
	CSTPP1	chr18:42982851-42982851	3.17039e-11
	PHF21A	chr18:43770576-43770576	8.18884e-10
	CD81	chr18:46929404-46931808	8.61734e-13
	TSSC4	chr18:46929404-46931808	8.61734e-13
	ENSCAFG00805010295	chr18:46930696-46931808	8.61734e-13
	RAD9A	chr18:50576378-50576378	1.22454e-10
	ENSCAFG00805008968	chr18:52647735-52647735	9.79484e-11
	ARHGAP15	chr19:47342855-47343069	1.86186e-11
	ZEB2	chr19:48195304-48195304	6.18816e-11
	CUBN	chr2:18834607-18834607	3.18813e-11
	PARD3	chr2:2811329-2811329	2.72124e-09
	DIP2C	chr2:33403334-33403334	1.08273e-23
	SLC23A1	chr2:33825506-33825506	8.07217e-12
	KCTD16	chr2:38308726-38308726	1.17397e-10
	CFAP263	chr2:57622156-57622156	2.28687e-09
	ADGRG1	chr2:58082413-58082413	6.72175e-10
	DOK4	chr2:58225006-58225006	3.77949e-10
	POLR2C	chr2:58225006-58225006	3.77949e-10
	PSME3IP1	chr2:58464970-58464970	1.04691e-09
	ENSCAFG00805008486	chr2:64048109-64065883	1.24149e-14
	ZNF423	chr2:65006036-65006036	3.39587e-11
	ENSCAFG00805011196	chr2:67115899-67115899	2.6566e-09
	WNT4	chr2:76491674-76491674	2.65829e-09
	FOXP1	chr20:20724888-20724888	2.78376e-13
	MITF	chr20:22013981-22013981	2.08844e-09
	ENSCAFG00805027792	chr20:24541856-24541856	3.81382e-14
	ENSCAFG00805027703	chr20:24541856-24541856	3.81382e-14
	LRIG1	chr20:25075894-25153175	3.69684e-11
	SLC25A26	chr20:25167661-25291248	1.11725e-14
	ENSCAFG00805028448	chr20:25291236-25291248	6.41147e-13
	MAGI1	chr20:25467638-26081662	1.13993e-17
	ENSCAFG00805029151	chr20:26638519-26638519	1.03075e-24
	FHIT	chr20:31158346-31249680	3.94714e-10
	HTD2	chr20:32529012-32529012	1.21178e-13
	PXK	chr20:32529012-32529012	1.21178e-13
	ABHD6	chr20:32584729-32584729	3.24664e-18
	FZR1	chr20:56268401-56268401	7.17014e-11
	ENSCAFG00805023462	chr20:56268401-56268401	7.17014e-11
	ZNF555	chr20:56848514-56848514	1.99935e-10
	ACER3	chr21:21932445-21932445	1.73997e-09
	GALNT18	chr21:35046471-35046471	4.52365e-11
	ANO5	chr21:44670952-44670952	1.97565e-11
	GAS2	chr21:44994745-45059714	9.05079e-11
	NDFIP2	chr22:32788339-32788339	1.59202e-09
	ATP11A	chr22:60466460-60466460	2.42559e-09
	ENSCAFG00805030460	chr23:10469543-10469543	1.03789e-09
	PYGB	chr23:1633711-1633711	2.06245e-11
	TCAIM	chr23:2148662-2148662	5.99598e-12
	ENSCAFG00805027832	chr23:35225473-35225473	2.70065e-10
	ESYT3	chr23:35225473-35225473	2.70065e-10
	ATRN	chr24:18169253-18191687	1.5177e-11
	DNAAF9	chr24:18379834-18379834	3.09382e-12
	DEFB118	chr24:21390709-21390709	7.57093e-10
	DEFB122	chr24:21390709-21390709	7.57093e-10
	ENSCAFG00805028433	chr24:21390709-21390709	7.57093e-10
	TPX2	chr24:21762105-21762105	6.66588e-10
	SLC24A3	chr24:4119364-4119364	1.10167e-17
	ENSCAFG00805029783	chr24:5400225-5400225	3.49827e-11
	BANF2	chr24:5680476-5702608	1.70264e-12
	ENSCAFG00805030412	chr24:5766642-5766642	5.16374e-20
	ENSCAFG00805030613	chr24:5791404-5791404	9.81245e-12
	CSTL1	chr24:584274-584274	7.41759e-11
	BFSP1	chr24:5883148-5883148	1.11509e-11
	MACROD2	chr24:7444174-8294220	1.49737e-12
	ENSCAFG00805022758	chr25:18530362-18530362	1.51803e-10
	CENPJ	chr25:18679215-18679215	8.27712e-17
	RNF17	chr25:18679215-18679215	8.27712e-17
	ATP12A	chr25:18824381-18824381	3.7199e-24
	NEK1	chr25:20448126-20448126	2.91196e-09
	GALNTL6	chr25:23113831-23113831	2.24714e-15
	RHOBTB2	chr25:34480013-34480013	1.08351e-10
	ENSCAFG00805030237	chr25:40367374-40367374	1.98397e-13
	ENSCAFG00805030227	chr25:40367374-40367374	1.98397e-13
	PID1	chr25:41628357-41628357	1.16635e-11
	DNER	chr25:42153185-42153185	2.11947e-14
	TRIP12	chr25:42335628-42335628	4.1538e-11
	PTMA	chr25:43763683-43763683	3.19564e-15
	PDE6D	chr25:43763683-43763683	3.19564e-15
	ENSCAFG00805025724	chr25:44356551-44356551	7.23274e-11
	ENSCAFG00805026437	chr25:44452979-44452979	8.76866e-13
	ENSCAFG00805027029	chr25:44533193-44548153	1.99389e-13
	NGEF	chr25:44684617-44684617	8.03043e-10
	MROH2A	chr25:45494221-45494221	9.0182e-11
	ENSCAFG00805030078	chr25:45494221-45500078	5.36077e-32
	BICDL1	chr26:16339237-16339237	7.06548e-10
	ENSCAFG00805022777	chr26:32658373-32658373	5.31729e-21
	PCDH15	chr26:34032290-34644363	7.46707e-18
	PRKG1	chr26:36480205-36480205	2.08605e-12
	ENSCAFG00805021158	chr27:10078631-10078631	2.04312e-13
	ENSCAFG00805023771	chr27:10779114-10779114	3.48117e-12
	ENSCAFG00805023870	chr27:10779114-10779114	3.48117e-12
	EPS8	chr27:15263772-15263772	9.51151e-10
	SOX5	chr27:23105435-23635146	6.10264e-21
	ITPR2	chr27:25389171-25647261	2.40236e-26
	TM7SF3	chr27:25897181-25897181	8.62737e-13
	STK38L	chr27:26099378-26129311	1.6121e-13
	ENSCAFG00805019831	chr27:26129311-26176426	1.86185e-21
	PPFIBP1	chr27:26389609-26389609	6.64363e-21
	CCDC91	chr27:27112287-27346331	3.62936e-11
	ENSCAFG00805017382	chr27:28058841-28080113	5.22777e-13
	ENSCAFG00805028152	chr27:33635158-33853754	9.07282e-10
	PDZRN4	chr27:34158495-34319050	1.08048e-22
	ENSCAFG00805028805	chr27:34745989-34745989	3.15274e-11
	YAF2	chr27:34853178-34853178	9.28318e-12
	PPHLN1	chr27:35063504-35063504	5.33179e-34
	PRICKLE1	chr27:35110310-35110310	3.28024e-12
	COPZ1	chr27:45699367-45699367	3.40702e-14
	ADD3	chr28:21680574-21712316	5.51797e-13
	MXI1	chr28:21850028-21850028	2.57429e-11
	VTI1A	chr28:24081902-24081902	1.91199e-11
	CASP7	chr28:24923498-24923498	2.64827e-11
	NKAIN3	chr29:13521653-13521653	1.39885e-11
	PDE7A	chr29:15891896-15891896	9.59104e-12
	DNAJC5B	chr29:16210727-16210727	1.80826e-13
	CRH	chr29:16402608-16402608	2.84101e-10
	VCPIP1	chr29:16687656-16687656	2.70799e-10
	SGK3	chr29:16756782-16876953	1.11417e-17
	U6	chr29:17707240-17707240	3.21077e-10
	ENSCAFG00805019824	chr29:17707240-17707240	3.21077e-10
	PREX2	chr29:18019992-18019992	7.57326e-20
	C29H8orf34	chr29:18636428-18636428	5.19279e-11
	ENSCAFG00805020839	chr29:19080071-19094119	1.22991e-13
	SULF1	chr29:19236064-19236064	1.03644e-10
	NCOA2	chr29:19910239-19910239	6.4337e-12
	EYA1	chr29:20900056-20900056	2.45833e-17
	CRISPLD1	chr29:23956592-23956592	2.99668e-12
	MRPS28	chr29:27917809-27917809	1.19416e-10
	ENSCAFG00805014435	chr29:35832643-35832643	7.74557e-10
	ENSCAFG00805014398	chr29:35832643-35926743	2.03446e-12
	RIPK2	chr29:35926743-35926743	2.03446e-12
	ENSCAFG00805022506	chr29:41695949-41695949	1.69091e-11
	CPQ	chr29:41695949-41695949	1.69091e-11
	ENSCAFG00805020605	chr29:490137-490137	8.7575e-17
	TCEA1	chr29:5915576-5999572	2.5136e-16
	MRPL15	chr29:6017652-6017652	3.33028e-09
	XKR4	chr29:7472342-7552109	1.1815e-12
	ENSCAFG00805028050	chr29:9261736-9361390	2.18284e-13
	ENSCAFG00805028097	chr29:9321141-9321141	2.18284e-13
	CYP7A1	chr29:9783081-9783081	5.52034e-11
	ADGRV1	chr3:18092194-18092194	3.36057e-09
	NTRK3	chr3:51857947-52002850	3.62846e-10
	APBB2	chr3:72361263-72361263	6.4481e-12
	ENSCAFG00805004300	chr3:74043552-74043552	1.59938e-10
	ENSCAFG00805004589	chr3:75518311-75518311	1.68599e-22
	ENSCAFG00805004594	chr3:75602899-75602899	6.53161e-18
	ENSCAFG00805004905	chr3:76117939-76187117	5.32923e-18
	ENSCAFG00805004930	chr3:76185287-76187117	5.32923e-18
	ENSCAFG00805005188	chr3:76293677-76293677	8.49747e-23
	ENSCAFG00805005463	chr3:80883402-80926008	6.37598e-15
	ENSCAFG00805005575	chr3:81022057-81030921	1.32486e-16
	ENSCAFG00805005595	chr3:81030921-81030921	3.12753e-12
	ENSCAFG00805008037	chr3:86422617-86422617	3.1044e-12
	PPARGC1A	chr3:86692278-86692278	4.17988e-15
	GBA3	chr3:87712958-87712958	1.19879e-09
	RYR3	chr30:1555001-1661514	5.41198e-13
	TMOD2	chr30:17837882-17837882	1.09041e-09
	PRTG	chr30:21271914-21329147	1.72373e-19
	RFX7	chr30:21748924-21748924	1.15408e-09
	TEX9	chr30:21848910-21848910	4.7797e-15
	ENSCAFG00805021143	chr30:31044312-31044312	2.59276e-09
	ANP32A	chr30:33180220-33180220	4.27083e-11
	TYRO3	chr30:8886669-8886669	3.82858e-10
	MGA	chr30:8980479-8980479	3.73628e-10
	ROBO2	chr31:10212017-11063580	1.11121e-16
	ENSCAFG00805014885	chr31:21201828-21326631	4.10546e-25
	APP	chr31:21966522-21966522	4.47741e-13
	ENSCAFG00805018390	chr31:23381164-23430815	5.32516e-22
	ENSCAFG00805018437	chr31:23416467-23416467	7.22938e-13
	ENSCAFG00805020635	chr31:31053496-31053496	3.00453e-21
	ENSCAFG00805021426	chr31:31394964-31394964	1.80902e-12
	LCA5L	chr31:34055687-34055687	2.89588e-10
	SH3BGR	chr31:34096424-34096424	2.15183e-14
	PCP4	chr31:34448788-34448788	4.29498e-09
	DSCAM	chr31:34689688-34741689	6.37557e-18
	ROBO1	chr31:8898991-8898991	8.0137e-15
	EIF4E	chr32:18744430-18744430	3.48587e-21
	ENSCAFG00805020788	chr32:18744430-18744430	3.48587e-21
	PDLIM5	chr32:22511250-22511250	3.96195e-14
	GRID2	chr32:23194004-23252992	1.86598e-12
	ARHGAP24	chr32:30666645-30666645	5.05641e-10
	DLG1	chr33:30737362-30737362	1.12824e-15
	ENSCAFG00805030572	chr33:31277154-31277154	5.06378e-21
	ENSCAFG00805023629	chr34:12889849-12889849	7.59418e-11
	IL1RAP	chr34:22800254-22800254	2.09094e-12
	ENSCAFG00805022030	chr34:23426425-23426425	4.39088e-12
	FGF12	chr34:24263447-24489021	2.6297e-11
	MB21D2	chr34:24664201-24664201	2.53802e-18
	MECOM	chr34:34076711-34436743	3.43212e-22
	SEC62	chr34:34824682-34834554	5.69388e-25
	SLC7A14	chr34:35303442-35312143	1.09421e-15
	TNIK	chr34:35838636-36002646	2.70152e-13
	ENSCAFG00805021478	chr34:36361547-36361547	3.7931e-12
	FNDC3B	chr34:36641796-36828251	1.03649e-19
	NLGN1	chr34:37979670-37979670	2.23695e-23
	ENSCAFG00805017930	chr34:39185635-39739374	6.61862e-19
	ATXN1	chr35:16871714-16886042	2.20582e-13
	ENSCAFG00805012023	chr35:25776321-25776321	1.93198e-09
	MYLK4	chr35:4306049-4306049	4.37005e-10
	ENSCAFG00805022622	chr37:16040566-16040566	4.08627e-09
	PLEKHM3	chr37:16040566-16040566	4.08627e-09
	MAP2	chr37:17213694-17213694	6.57137e-16
	UNC80	chr37:17519031-17557917	1.28558e-10
	ENSCAFG00805026399	chr37:17557917-17557917	3.56657e-10
	TMEM169	chr37:22966550-22966550	3.19403e-11
	MARCHF4	chr37:23141950-23141950	8.43095e-13
	ENSCAFG00805025032	chr37:28523147-28523147	2.76246e-09
	ENSCAFG00805024971	chr37:28523147-28523147	2.76246e-09
	WDFY1	chr37:29526321-29526321	3.02422e-10
	ERICH1	chr37:29994521-29994521	1.89693e-10
	DLGAP2	chr37:30122375-30519584	1.04266e-11
	ENSCAFG00805023142	chr38:1457694-1457694	9.51025e-13
	ENSCAFG00805023224	chr38:1519998-1519998	3.16098e-14
	ENSCAFG00805023192	chr38:1519998-1519998	3.16098e-14
	RGS5	chr38:20390728-20390728	3.9183e-14
	RGS4	chr38:20470963-20470963	9.91697e-17
	LRMDA	chr4:26497752-26497752	9.76928e-10
	LMAN2	chr4:36891613-36891613	8.91567e-12
	HRH2	chr4:38231178-38231178	1.40281e-09
	ENSCAFG00805002539	chr4:56657653-56657653	7.21889e-13
	ENSCAFG00805002548	chr4:56657653-56657653	7.21889e-13
	PDE6A	chr4:60052483-60052483	1.22182e-11
	PPARGC1B	chr4:60128944-60128944	1.00453e-11
	ENSCAFG00805003305	chr4:88031021-88031021	7.6204e-11
	ENSCAFG00805003991	chr4:88403859-88403859	4.64486e-13
	FBXL7	chr4:88709344-88787287	8.93238e-10
	ENSCAFG00805020495	chr5:39851680-39851680	5.61731e-11
	ALDH3A2	chr5:40859051-40859051	5.61731e-11
	SLC47A1	chr5:40859051-40859051	5.61731e-11
	MIER1	chr5:43919963-43919963	2.14193e-09
	PATJ	chr5:48453367-48453367	7.7785e-14
	ENSCAFG00805000634	chr5:48837523-48837523	6.16197e-14
	NFIA	chr5:48949834-48949834	1.14009e-14
	ENSCAFG00805000946	chr5:49493418-49493418	2.43102e-18
	ENSCAFG00805001505	chr5:50507522-50719929	2.75592e-22
	PRKAA2	chr5:53211616-53211616	1.49498e-18
	SSBP3	chr5:55150906-55202089	1.11404e-31
	TCEANC2	chr5:55411090-55425757	2.29953e-30
	TMEM59	chr5:55425757-55425757	2.29953e-30
	ENSCAFG00805020766	chr5:55885105-55885105	7.44885e-10
	KCNAB2	chr5:60473572-60473572	1.92647e-12
	WFDC1	chr5:68564343-68564343	1.2173e-14
	CDH13	chr5:69747120-69950649	1.21146e-14
	HSD17B2	chr5:70505563-70505563	5.26973e-12
	ZFP90	chr5:81650631-81650631	8.6879e-11
	ENSCAFG00805001285	chr6:12996590-12996590	8.47042e-19
	ENSCAFG00805001774	chr6:13870136-13870136	4.31514e-11
	AMZ1	chr6:14649938-14649938	4.74216e-12
	MAD1L1	chr6:15161546-15161546	6.14014e-12
	PSMG3	chr6:15543695-15543695	6.27396e-10
	PDGFA	chr6:16414470-16414470	1.42814e-09
	ITGAD	chr6:16985285-16985285	1.50676e-09
	ENSCAFG00805020253	chr6:20457469-20457469	1.8488e-11
	ENSCAFG00805020219	chr6:20457469-20457469	1.8488e-11
	LCMT1	chr6:21268527-21268527	1.50728e-24
	ENSCAFG00805023886	chr6:21564421-21564421	8.53307e-11
	CACNG3	chr6:21889583-21889583	7.32328e-20
	CHP2	chr6:22378355-22378355	4.92021e-18
	ABCA14	chr6:24263133-24263133	8.01137e-21
	SMG1	chr6:26448661-26448661	4.02372e-09
	ENSCAFG00805031275	chr6:27147990-27147990	2.39352e-10
	AUTS2	chr6:2989566-3568895	1.09951e-11
	RWDD3	chr6:54581719-54581719	3.13951e-11
	ENSCAFG00805022669	chr6:54928405-54928405	1.8642e-10
	ENSCAFG00805024324	chr6:55507723-55507723	1.63024e-10
	ABCA4	chr6:55599908-55635248	1.20652e-13
	CCDC18	chr6:56349536-56349536	3.66274e-13
	ENSCAFG00805027878	chr6:57474518-57474518	2.48065e-13
	GUSB	chr6:654699-654699	1.09951e-11
	ENSCAFG00805001997	chr6:7473896-7473896	2.45324e-11
	CUX1	chr6:7815067-7815067	1.19367e-09
	ENSCAFG00805002006	chr7:12156612-12156612	7.69868e-10
	SMYD2	chr7:12156612-12156612	7.69868e-10
	CACNA1E	chr7:14820431-14820431	2.05459e-09
	SMYD3	chr7:36692321-36692321	1.29508e-10
	KCNN3	chr7:42627637-42627637	1.24763e-14
	DTNA	chr7:55088147-55294478	4.94458e-13
	MPPE1	chr7:77632953-77632953	8.26685e-10
	MIA2	chr8:17583555-17583555	1.78522e-11
	L2HGDH	chr8:26959225-26959225	6.78332e-10
	KCNK10	chr8:59895001-59895001	2.69866e-11
	ZC3H14	chr8:60153982-60153982	1.45612e-10
	FOXN3	chr8:60856633-60991399	1.80414e-21
	TANC2	chr9:15564658-15564658	2.62954e-09
	TLK2	chr9:16171458-16171458	4.2783e-09
	CA10	chr9:27445843-27445843	1.69892e-09
	BCAS3	chr9:35521636-35601428	1.60071e-14
	USP32	chr9:36120474-36120474	1.60071e-14
	TMEM132E	chr9:38651396-38651396	1.0465e-24
	ASIC2	chr9:39078367-39930912	1.01514e-17
	ENSCAFG00805022834	chr9:51707561-51707561	1.70208e-11
	GTF3C4	chr9:51707561-51707561	1.70208e-11
	ENSCAFG00805027348	chr9:53100071-53122125	4.84018e-14
	NCS1	chr9:53771479-53790902	1.46812e-15
	GPR107	chr9:53814120-53885974	1.17898e-13
	PTGES	chr9:54159079-54159079	1.21413e-10
	RALGPS1	chr9:56319604-56319604	1.45417e-13
	ENSCAFG00805014694	chr9:56794813-56794813	1.3046e-09
	MVB12B	chr9:56803524-56896563	6.29505e-16
	DENND1A	chr9:59019811-59019811	7.59332e-12

## Sheet: Data S6
Data S6: The gene list was identified by GWAS based on ViT features.
Features	gene	Significant Location	p_wald
1	ENSCAFG00805025686	chr13:10141139-10150175	3.34625e-13
	PKHD1L1	chr13:10150175-10274073	1.33771e-27
	EBAG9	chr13:10274073-10326701	7.45023e-19
	SYBU	chr13:10336070-10434858	2.93883e-15
	ENSCAFG00805027977	chr13:10662863-10662863	8.45196e-11
	KCNV1	chr13:10679817-10679817	4.84806e-17
	ENSCAFG00805028395	chr13:12752669-12752669	7.56097e-10
	OXR1	chr13:7172478-7792238	9.87275e-33
	ABRA	chr13:7802803-7802803	1.94759e-12
	ENSCAFG00805023949	chr13:7818460-7824026	5.23946e-13
	U6	chr13:8082032-8082032	4.45682e-12
	ANGPT1	chr13:8284238-8523555	1.94718e-33
	RSPO2	chr13:8825228-8971317	2.03453e-61
	EIF3E	chr13:9110232-9110927	3.02532e-21
	EMC2	chr13:9290262-9293010	2.71439e-45
	ENSCAFG00805024997	chr13:9385076-9385076	1.70131e-22
	TMEM74	chr13:9626439-9632163	1.23547e-16
	ENSCAFG00805025168	chr13:9696025-9696025	4.37371e-26
	TRHR	chr13:9875593-9897486	1.72363e-27
	MIR8836	chr13:9977350-9982833	2.23412e-14
	CD36	chr18:20613276-20661048	2.80938e-16
	SEMA3C	chr18:20738192-20890125	2.60677e-18
	FGF4	chr18:48871585-48871585	1.20687e-10
	KRT71	chr27:44111797-44111797	1.83624e-10
	CFAP299	chr32:34869545-35433849	8.14221e-14
	ENSCAFG00805019660	chr32:35476362-35498419	8.04375e-32
	ENSCAFG00805019752	chr32:35548877-35564090	4.82372e-12
	ENSCAFG00805019809	chr32:35567764-35574854	1.04037e-12
	ANTXR2	chr32:35730176-35730176	2.77296e-09
2	DCC	chr1:22787788-22787788	5.61502e-10
	ENSCAFG00805000245	chr1:24477025-24477025	5.53207e-10
	ENSCAFG00805000285	chr1:24541931-24541931	2.27925e-10
	ENSCAFG00805007958	chr1:88712949-88712949	2.61758e-10
	RCL1	chr1:93952518-93952518	5.96761e-11
	ENSCAFG00805000417	chr1:93987728-93987728	4.72896e-09
	ENSCAFG00805000409	chr1:93987728-93987728	4.72896e-09
	PKHD1L1	chr13:10176662-10212788	2.2852e-16
	EBAG9	chr13:10326701-10326701	3.5719e-11
	SYBU	chr13:10336070-10353014	8.81377e-10
	KCNV1	chr13:10679817-10679817	2.03764e-09
	TRPS1	chr13:15459875-15459875	2.57419e-11
	OXR1	chr13:7295774-7570602	4.16523e-20
	ANGPT1	chr13:8284238-8479584	7.87744e-23
	RSPO2	chr13:8825228-8970144	2.06778e-54
	EIF3E	chr13:9110232-9110232	2.35068e-12
	EMC2	chr13:9290262-9291432	3.75223e-30
	TMEM74	chr13:9632163-9632163	5.26327e-10
	ENSCAFG00805025168	chr13:9696025-9696025	1.67109e-17
	TRHR	chr13:9875593-9897486	2.09643e-15
	MIR8836	chr13:9982833-9982833	6.80172e-10
	KIDINS220	chr17:6079325-6079325	1.20919e-09
	MBOAT2	chr17:6152489-6177761	7.21142e-10
	ADAM17	chr17:6593137-6593137	1.20919e-09
	IAH1	chr17:6593137-6593137	1.20919e-09
	HPCAL1	chr17:7330296-7344381	2.94849e-19
	ODC1	chr17:7372052-7372052	1.54138e-10
	NOL10	chr17:7498576-7576743	1.14779e-13
	U12	chr17:7576743-7576743	1.20687e-09
	ENSCAFG00805006704	chr17:7783758-7794195	1.64734e-14
	ENSCAFG00805006723	chr17:7794195-7794195	1.57358e-10
	ENSCAFG00805006798	chr17:7906531-7906531	9.63961e-11
	LPIN1	chr17:8456398-8456398	4.11603e-10
	TRIM22	chr21:29166574-29166574	1.11371e-10
	ENSCAFG00805027806	chr22:33767222-33767222	3.61626e-12
	FASTKD5	chr24:18600989-18600989	7.70696e-11
	ENSCAFG00805023394	chr24:19592997-19592997	2.89121e-09
	ENSCAFG00805023442	chr24:19592997-19592997	2.89121e-09
	CHD6	chr24:30139239-30139239	3.33087e-09
	PTPRT	chr24:30675416-30675416	1.26767e-09
	PKP2	chr27:30491607-30491607	3.70085e-10
	GFRA1	chr28:27128452-27128452	3.69281e-09
	MECOM	chr34:34169758-34169758	2.9188e-09
3	RYR1	chr1:115313768-115313768	4.29125e-10
	ENSCAFG00805009091	chr13:39916656-39916656	3.35303e-09
	ENSCAFG00805009035	chr13:39916656-39916656	3.35303e-09
	GABRA2	chr13:43163604-43163604	1.64355e-13
	ENSCAFG00805010632	chr13:43584166-43584166	5.18207e-10
	ENSCAFG00805010838	chr13:44047830-44047830	2.24527e-11
	ENSCAFG00805010846	chr13:44047830-44047830	2.24527e-11
	GABRB1	chr13:44047830-44047830	2.24527e-11
	RSPO2	chr13:8827015-8839016	2.23282e-12
	PPP1R12A	chr15:22640392-22640392	1.68353e-12
	CHRM2	chr16:11192847-11192847	1.84012e-09
	ENSCAFG00805012900	chr16:36584314-36584314	1.99971e-11
	HPCAL1	chr17:7260956-7260956	7.24625e-11
	DIP2C	chr2:33486402-33486402	9.26948e-11
	MITF	chr20:22023329-22079634	1.11556e-18
	PLCB1	chr24:13976576-14027448	2.93059e-09
	AGAP1	chr25:46998908-46998908	3.47451e-09
	SRRM4	chr26:15673773-15673773	2.87698e-09
	STK32B	chr3:71035104-71035104	9.77931e-10
	PAM	chr3:8171947-8171947	3.87217e-10
	ZBTB20	chr33:19180028-19180028	4.65245e-09
	ASCC1	chr4:23540713-23540713	4.27995e-10
	MICU1	chr4:23966033-23966033	2.90132e-10
	MROH2B	chr4:69341193-69341193	6.88358e-10
	SLC1A3	chr4:72905713-72905713	6.19147e-11
	PRLR	chr4:74059981-74059981	2.35412e-10
	RAD1	chr4:74335376-74335376	1.19457e-11
	TTC23L	chr4:74335376-74335376	1.19457e-11
	RAI14	chr4:74479190-74479190	4.6741e-11
	ADGRL4	chr6:68648261-68648261	2.11467e-09
	SSR2	chr7:41845446-41845446	1.81248e-10
	ENSCAFG00805002663	chr8:45431013-45431013	4.68806e-09
	SIPA1L1	chr8:45431013-45470596	3.71524e-09
	VSX2	chr8:47764309-47764309	3.34833e-10
	TTLL5	chr8:49213949-49213949	6.19606e-11
	MTA1	chr8:73148776-73148776	5.98583e-10
	TEX22	chr8:73148776-73148776	5.98583e-10
	ENSCAFG00805005681	chr8:73738936-73738936	6.87319e-10
	YPEL2	chr9:33877196-33877196	1.64314e-12
4	AFF3	chr10:44136371-44136371	4.11511e-13
	ENSCAFG00805023367	chr11:45637670-45637670	1.05666e-09
	ENSCAFG00805013538	chr12:68373041-68373041	3.38304e-10
	ENSCAFG00805020538	chr16:21320136-21320136	8.83296e-10
	CBD103	chr16:55463826-55468934	1.40137e-12
	DEFB4A	chr16:55474254-55474254	3.27933e-12
	PAX8	chr17:37506177-37509530	7.6625e-14
	RPIA	chr17:38112100-38112100	1.06061e-11
	SYNPR	chr20:27882744-27882744	6.47921e-10
	ENSCAFG00805013672	chr24:39946391-39946391	2.90865e-11
	ENSCAFG00805029556	chr28:32824304-32824304	2.38952e-11
	ENSCAFG00805029576	chr28:32824304-32824304	2.38952e-11
	ENSCAFG00805029817	chr30:16325311-16325311	1.22091e-11
	ENSCAFG00805018089	chr33:8876260-8876260	6.86156e-10
	ENSCAFG00805010515	chr5:76728206-76728206	2.66026e-09
	TMEM260	chr8:32604942-32604942	3.62475e-12
5	DEFB4A	chr16:55473955-55473955	4.40513e-13
	CBD103	chr16:55473955-55473955	4.40513e-13
	CNTNAP5	chr19:27302859-27302859	1.9714e-11
	ENSCAFG00805007498	chr2:36500131-36500131	4.60045e-09
	RALY	chr24:23684293-23706988	1.22478e-10
	ENSCAFG00805028012	chr24:23832315-23854996	9.14262e-13
	ENSCAFG00805028075	chr24:23873157-23900417	8.04256e-14
	ENSCAFG00805013854	chr24:40101967-40101967	1.06087e-09
	ENSCAFG00805029718	chr27:41095397-41095397	3.37409e-09
	PRKAG1	chr27:41095397-41095397	3.37409e-09
	MIR99A-1	chr31:13700949-13700949	4.27488e-09
	ENSCAFG00805012676	chr31:13700949-13700949	4.27488e-09
	RHOT1	chr9:40735168-40735168	4.96316e-10
	ABR	chr9:44711634-44725457	7.37203e-10
6	GRM1	chr1:37811938-37811938	1.37888e-09
	FOCAD	chr11:40543061-40543061	2.50129e-09
	ENSCAFG00805016580	chr11:70898445-70898445	9.43224e-10
	HS3ST5	chr12:70726068-70726068	1.49743e-09
	FOXP2	chr14:53923796-53930867	4.37128e-14
	DEFB4A	chr16:55474254-55474254	1.10501e-10
	ENSCAFG00805007290	chr19:54686199-54686199	8.89517e-10
	NRP1	chr2:3686460-3686460	1.03803e-09
	KAZN	chr2:82165279-82165279	1.9194e-09
	ENSCAFG00805025431	chr21:30351494-30351494	7.41516e-11
	OLFML1	chr21:31683076-31683076	6.96676e-11
	DENND2B	chr21:32757898-32757898	3.92109e-10
	PID1	chr25:41622461-41622461	1.34206e-09
	SRRM4	chr26:15547289-15547289	3.29347e-09
	Metazoa_SRP	chr26:16413678-16413678	2.34294e-09
	RAB35	chr26:16413678-16413678	2.34294e-09
	KRT71	chr27:44111797-44111797	3.46378e-10
	RALYL	chr29:31883696-31883696	1.38084e-10
	REEP5	chr3:263039-263039	3.41418e-10
	APC	chr3:263039-263039	3.41418e-10
	HTRA3	chr3:60640515-60640515	4.00385e-09
	MAP2	chr37:17358655-17358655	2.97725e-09
	FAM13C	chr4:12228992-12228992	9.96282e-11
	DNAJB12	chr4:23707009-23707009	3.51863e-09
	ENSCAFG00805004323	chr4:26039155-26039155	1.62745e-10
	ENSCAFG00805004291	chr4:26039155-26039155	1.62745e-10
	DUSP29	chr4:26039155-26039155	1.62745e-10
	PBX3	chr9:57346301-57379664	2.18213e-11
7	AFF3	chr10:44136371-44136371	1.19653e-15
	ENSCAFG00805021628	chr11:44767617-44767617	5.76035e-10
	TEK	chr11:45619374-45619374	3.10893e-09
	ENSCAFG00805023367	chr11:45619374-45637670	8.62826e-11
	FSTL5	chr15:58720999-58720999	1.49849e-10
	TMEM178A	chr17:31811375-31811375	2.95488e-10
	CHCHD5	chr17:36989271-36989271	4.36621e-09
	PAX8	chr17:37496159-37509530	1.35443e-11
	ITGA10	chr17:59360990-59360990	1.47725e-09
	ENSCAFG00805006409	chr19:54208150-54208150	8.53484e-10
	ENSCAFG00805006267	chr19:54208150-54208150	8.53484e-10
	ENSCAFG00805012905	chr20:43273576-43273576	2.15524e-09
	LIMD1	chr20:43273576-43273576	2.15524e-09
	U3	chr20:43273576-43273576	2.15524e-09
	ENSCAFG00805028075	chr24:23892496-23905529	2.42219e-11
	ENSCAFG00805013672	chr24:39946391-39946391	3.51175e-12
	PRKG1	chr26:36915137-36915137	5.96918e-10
	ERP29	chr26:9932747-9932747	2.26865e-09
	SMCO2	chr27:26304239-26309747	8.24937e-16
	TM9SF3	chr28:10142765-10142765	1.32561e-09
	ENSCAFG00805029556	chr28:32824304-32824304	6.89421e-12
	ENSCAFG00805029576	chr28:32824304-32824304	6.89421e-12
	LGI1	chr28:8191302-8191302	2.77445e-09
	BLNK	chr28:9809781-9809781	1.16153e-09
	ENSCAFG00805028216	chr29:9457944-9457944	1.63646e-09
	ENSCAFG00805028050	chr29:9457944-9457944	1.63646e-09
	ENSCAFG00805029817	chr30:16325311-16325311	1.68639e-11
	TLN2	chr30:27585804-27585804	1.10994e-09
	ENSCAFG00805017249	chr34:19522984-19522984	1.71265e-10
	ENSCAFG00805017427	chr34:19522984-19522984	1.71265e-10
	EIF4A2	chr34:19522984-19522984	1.71265e-10
	CDKAL1	chr35:21006821-21046422	2.93042e-12
	USP54	chr4:24767132-24767132	4.4563e-09
	TCF25	chr5:64186854-64186854	3.1666e-11
	ENSCAFG00805011347	chr7:29981805-29981805	1.36689e-13
	TMEM260	chr8:32604942-32604942	2.16284e-10
	ENSCAFG00805000425	chr8:9198143-9198143	1.31138e-09
8	ENSCAFG00805000245	chr1:24477025-24477025	9.67295e-10
	ENSCAFG00805000285	chr1:24541931-24541931	2.46354e-13
	TMBIM4	chr10:9028916-9028916	2.7959e-09
	ENSCAFG00805009591	chr18:7195617-7195617	9.80042e-10
	ENSCAFG00805009711	chr18:7195617-7195617	9.80042e-10
	ENSCAFG00805026198	chr19:31997758-31997758	1.42033e-09
	ATRN	chr24:18238064-18238064	1.82187e-09
	ENSCAFG00805027646	chr24:21018486-21018486	7.95291e-11
	ENSCAFG00805027609	chr24:21018486-21018486	7.95291e-11
	SOX12	chr24:21018486-21018486	7.95291e-11
	RALY	chr24:23683008-23776832	2.46599e-13
	EIF2S2	chr24:23776832-23776832	2.46599e-13
	ENSCAFG00805019660	chr32:35494936-35494936	5.46336e-12
	CLMP	chr5:11315450-11315450	5.79148e-10
	OLFM3	chr6:48712783-48712783	1.43692e-09
9	CPSF6	chr10:11650820-11650820	1.95074e-10
	LYZ	chr10:11650820-11650820	1.95074e-10
	PKHD1L1	chr13:10167992-10167992	4.31194e-09
	OXR1	chr13:7295774-7295774	2.4568e-10
	ENSCAFG00805025168	chr13:9696025-9696025	1.26213e-10
	ENSCAFG00805025219	chr13:9750664-9750664	1.36841e-09
	TRHR	chr13:9883994-9883994	1.0031e-09
	SPOCK3	chr15:63078291-63078291	3.62668e-09
	ENSCAFG00805012961	chr16:36920172-36924996	8.64036e-12
	ENSCAFG00805020831	chr17:41696125-41696125	8.86797e-12
	MITF	chr20:22026476-22079634	3.3473e-15
	GPC5	chr22:42836273-42836273	1.50263e-09
	ENSCAFG00805026828	chr22:52049560-52049560	3.01924e-09
	FGF14	chr22:52049560-52049560	3.01924e-09
	ADGRD1	chr26:1467184-1542905	1.18158e-15
	ENSCAFG00805016344	chr26:38496050-38496050	4.2869e-09
	ENSCAFG00805019660	chr32:35494497-35494497	4.35489e-09
	CSRNP3	chr36:11132964-11132964	6.68646e-11
	HRH2	chr4:38265267-38265267	4.59051e-10
	ENSCAFG00805002508	chr4:39734474-39734474	2.12689e-10
	ENSCAFG00805002555	chr4:39734474-39734474	2.12689e-10
	ENSCAFG00805002676	chr4:40032486-40032486	2.42643e-12
	L3MBTL4	chr7:72526443-72526443	3.92345e-11
10	CPSF6	chr10:11650820-11650820	4.38102e-11
	LYZ	chr10:11650820-11650820	4.38102e-11
	PTPRR	chr10:12933589-12933589	1.04205e-11
	ENSCAFG00805025734	chr10:20673516-20673516	2.3661e-10
	ENSCAFG00805020481	chr13:60174388-60174388	1.72944e-10
	SGCZ	chr16:38275612-38363579	7.40818e-10
	DPP10	chr19:35486030-35486030	1.14843e-09
	LARS2	chr20:43351000-43351000	2.15793e-09
	ENSCAFG00805026828	chr22:52049560-52049560	3.50277e-10
	FGF14	chr22:52049560-52049560	3.50277e-10
	ADGRD1	chr26:1485911-1525096	1.61176e-14
	TMEM132D	chr26:2408923-2408923	8.00469e-11
	ENSCAFG00805016344	chr26:38496050-38496050	2.67668e-09
	ADAM12	chr28:35751454-35751454	4.34388e-10
	ENSCAFG00805021211	chr29:41350435-41364366	5.01028e-10
	CPQ	chr29:41682697-41682697	2.07393e-09
	ENSCAFG00805018199	chr31:39426892-39426892	2.70438e-09
	LSS	chr31:39484834-39484834	4.00925e-09
	ENSCAFG00805018677	chr31:39484834-39484834	4.00925e-09
	ENSCAFG00805019096	chr31:39596128-39596128	2.18218e-09
	ALDH9A1	chr38:18358128-18358128	3.8011e-09
	GRID1	chr4:34611832-34643361	7.56028e-11
	ENSCAFG00805030368	chr4:36658328-36658328	7.67965e-12
	ENSCAFG00805030326	chr4:36658328-36658328	7.67965e-12
	SNCB	chr4:37604359-37604359	1.14485e-10
	HRH2	chr4:38265267-38265267	1.67736e-13
	CPEB4	chr4:39489662-39489662	1.16304e-10
	ENSCAFG00805002508	chr4:39734474-39734474	2.6343e-12
	ENSCAFG00805002555	chr4:39734474-39734474	2.6343e-12
	ENSCAFG00805002676	chr4:40032486-40032486	7.19344e-18
	KCNIP1	chr4:42117231-42117231	2.92027e-10
	TENM2	chr4:44419636-44419636	7.24422e-10
	ENSCAFG00805024989	chr5:8730387-8730387	2.13709e-14
	FAM163A	chr7:20071544-20071544	3.18026e-09
	L3MBTL4	chr7:72526443-72526443	1.40736e-20
11	SH3RF3	chr10:35506618-35506618	2.20387e-10
	KAZN	chr2:81866613-81866613	4.75461e-09
	MITF	chr20:22027412-22069429	5.97863e-16
12	ENSCAFG00805003555	chr1:111747359-111747359	6.04326e-10
	XRCC1	chr1:112285527-112285527	1.94457e-10
	EXOSC5	chr1:113396155-113396155	1.54221e-11
	TMEM91	chr1:113396155-113396155	1.54221e-11
	CCBE1	chr1:16695985-16695985	2.84691e-09
	ENSCAFG00805000228	chr1:24183979-24183979	1.16774e-12
	ENSCAFG00805000245	chr1:24458964-24493592	3.80578e-13
	C1H6orf118	chr1:53994297-53994297	7.30717e-14
	TSPAN8	chr10:13173032-13173032	7.99644e-11
	SHANK3	chr10:17606706-17606706	5.86276e-11
	ARSA	chr10:17606706-17606706	5.86276e-11
	MAPK8IP2	chr10:17606706-17606706	5.86276e-11
	C10H12orf75	chr10:34123303-34123303	8.2419e-12
	TMEM182	chr10:41181307-41252628	3.32193e-15
	SLC9A2	chr10:41444400-41444400	1.66356e-12
	ENSCAFG00805006317	chr10:41572889-41572889	6.35455e-10
	IL1R1	chr10:41894666-41894666	1.11406e-10
	VWA3B	chr10:45412750-45412750	5.27377e-13
	ENSCAFG00805014740	chr10:45737198-45737198	3.584e-10
	CAMKMT	chr10:48016099-48016099	2.09796e-10
	SRBD1	chr10:48875859-48875859	1.44053e-10
	KCNK12	chr10:50707588-50717019	7.83363e-11
	NRXN1	chr10:53025482-53105786	9.02731e-16
	ENSCAFG00805014152	chr10:56457899-56457899	3.22405e-09
	SPRED2	chr10:66119663-66119663	3.64191e-11
	MEIS1	chr10:67193707-67193707	4.32075e-11
	AAK1	chr10:69492162-69492162	5.57413e-10
	TGFA	chr10:70277009-70277009	3.18846e-09
	PTPRD	chr11:29535097-29535097	2.95871e-09
	ENSCAFG00805012435	chr11:29857267-29857267	3.36658e-13
	ENSCAFG00805012451	chr11:29857267-29857267	3.36658e-13
	ENSCAFG00805015402	chr11:35457133-35457133	1.00696e-12
	CCDC171	chr11:36009880-36199864	2.69448e-11
	SH3GL2	chr11:37691221-37691221	4.07625e-09
	GABBR2	chr11:55965944-55965944	2.50199e-09
	ENSCAFG00805015911	chr11:70510102-70510102	1.25628e-10
	CCND3	chr12:10847754-10847754	1.13204e-13
	MCM3	chr12:20194439-20194439	3.2859e-10
	PAQR8	chr12:20194439-20194439	3.2859e-10
	ENSCAFG00805028395	chr13:13842749-13842749	2.65042e-09
	U6	chr13:14205022-14205022	4.03795e-10
	TRPS1	chr13:15438862-15448378	1.86548e-14
	EXT1	chr13:17741803-17791907	5.41309e-18
	SAMD12	chr13:17971242-18120243	1.03797e-14
	VPS13B	chr13:1850227-1850227	6.06846e-17
	ASAP1	chr13:27854118-27854118	9.81972e-11
	ENSCAFG00805005069	chr13:35723659-35723659	2.365e-13
	POP1	chr13:496355-496355	6.60742e-15
	ENSCAFG00805009877	chr14:59931638-59963369	4.1355e-18
	NTS	chr15:27656575-27656575	1.11187e-14
	ENSCAFG00805011364	chr15:27994619-27994619	1.50056e-11
	ENSCAFG00805007985	chr16:29563020-29563020	2.31897e-10
	ENSCAFG00805007921	chr16:29563020-29563020	2.31897e-10
	TENM3	chr16:48841029-48841029	6.30114e-10
	PTPN22	chr17:52159789-52159789	7.85862e-11
	IGSF3	chr17:54544835-54544835	2.09517e-09
	KCND3	chr17:64394983-64394983	1.71652e-09
	ENSCAFG00805020244	chr18:41770781-41770781	8.26328e-10
	CELF1	chr18:42578686-42578686	3.62263e-13
	ENSCAFG00805021334	chr19:17304993-17304993	7.15815e-12
	ENSCAFG00805026256	chr19:19827292-19827292	3.7957e-09
	ENSCAFG00805026230	chr19:19827292-19827292	3.7957e-09
	ENSCAFG00805026278	chr19:19827292-19827292	3.7957e-09
	PARD3	chr2:2802255-2802255	5.57991e-10
	ANKHD1	chr2:34770458-34770458	1.82194e-12
	ENSCAFG00805005391	chr2:35375101-35375101	1.01041e-15
	ENSCAFG00805005364	chr2:35375101-35375101	1.01041e-15
	ENSCAFG00805007619	chr2:36672206-36672206	1.01827e-13
	APBB1IP	chr2:5006825-5006825	1.34765e-09
	ENSCAFG00805000963	chr2:5471936-5471936	1.2506e-12
	KIAA1217	chr2:7047759-7047759	5.13467e-19
	ENSCAFG00805002151	chr2:7456198-7456198	1.04537e-11
	ID3	chr2:75278627-75278627	9.02816e-12
	EPHB2	chr2:75911275-75911275	2.79045e-10
	DNAJC1	chr2:9152218-9152218	1.63723e-12
	NEBL	chr2:9730949-9730949	7.15535e-12
	MITF	chr20:22027412-22069429	7.14745e-18
	DOT1L	chr20:57296818-57296818	4.31776e-09
	MKNK2	chr20:57452054-57452054	3.73125e-10
	ENSCAFG00805030469	chr21:42256858-42256858	5.31245e-10
	ENSCAFG00805022038	chr22:48586232-48714476	8.47293e-10
	LACC1	chr22:6997816-6997816	9.65633e-10
	CCDC122	chr22:6997816-6997816	9.65633e-10
	ENOX1	chr22:7515789-7515789	9.65394e-10
	GALNT15	chr23:27075450-27075450	1.30991e-10
	ENSCAFG00805030740	chr23:39625385-39875840	2.23334e-10
	ENSCAFG00805026561	chr23:45922469-45922469	7.74029e-13
	ENSCAFG00805022807	chr24:19151987-19151987	3.95422e-10
	SIRPB2	chr24:20066853-20066853	1.13098e-10
	PSMF1	chr24:20355630-20355630	1.06334e-11
	ENSCAFG00805025659	chr24:20674943-20674943	5.14887e-10
	U6	chr24:20757216-20757216	7.41359e-11
	EBF2	chr25:31696191-31696191	1.20491e-13
	KCTD9	chr25:32208144-32208144	1.20491e-13
	GNRH1	chr25:32208144-32208144	1.20491e-13
	ENSCAFG00805029106	chr25:38967864-38967864	1.03378e-10
	ACKR3	chr25:47612178-47612178	2.23227e-23
	ENSCAFG00805030725	chr25:47633816-47633816	5.11285e-13
	ENSCAFG00805030727	chr25:47647445-47647445	1.04082e-10
	BICDL1	chr26:16339237-16396294	1.94738e-18
	ENSCAFG00805017536	chr27:25045010-25045010	2.11604e-09
	ACVR1B	chr27:43611952-43611952	1.46228e-09
	NR4A1	chr27:43699164-43699164	3.31051e-14
	KRT80	chr27:43772895-43782137	6.99878e-17
	KRT86	chr27:43835725-43835725	1.52267e-13
	TNS2	chr27:44533488-44533488	1.6965e-23
	EIF4B	chr27:44533488-44533488	1.6965e-23
	CSAD	chr27:44630380-44630380	1.14652e-17
	IGFBP6	chr27:44630380-44630380	1.14652e-17
	ENSCAFG00805023875	chr27:44768976-44768976	1.04288e-12
	ENSCAFG00805024016	chr27:44768976-44768976	1.04288e-12
	ENSCAFG00805024095	chr27:44842527-44842527	9.49752e-10
	ENSCAFG00805011708	chr27:44957621-44957621	1.17515e-12
	HOXC10	chr27:45383363-45383363	2.18207e-25
	ENSCAFG00805012386	chr27:45383363-45383363	2.18207e-25
	SMUG1	chr27:45557610-45557610	8.85115e-16
	ENSCAFG00805012815	chr27:45557610-45557610	8.85115e-16
	COPZ1	chr27:45699367-45699367	1.22615e-30
	PDE1B	chr27:45884926-45886846	2.36224e-17
	PPP1R1A	chr27:45884926-45886846	2.36224e-17
	PRMT8	chr27:4654739-4654739	1.8918e-12
	SCNN1A	chr27:7462869-7462869	3.30004e-09
	ENSCAFG00805017093	chr27:8904606-8904606	1.61622e-11
	ENSCAFG00805030256	chr28:14438489-14438489	1.9807e-11
	ENSCAFG00805030703	chr28:14803528-14803528	1.94968e-09
	MGMT	chr28:38504738-38504738	1.17127e-11
	VCAN	chr3:24271854-24271854	1.8313e-09
	MSH3	chr3:26606756-26606756	3.15488e-14
	ENSCAFG00805004332	chr3:58021315-58021315	8.09887e-14
	TNIP2	chr3:62054708-62054708	3.46732e-09
	LDB2	chr3:64198034-64359050	1.78088e-19
	APBB2	chr3:72280230-72334323	7.3234e-27
	RFC1	chr3:73693975-73693975	2.09028e-11
	DAPK2	chr30:28883419-28892074	1.07909e-11
	CSNK1G1	chr30:29219962-29219962	3.58734e-10
	TMEM266	chr30:40393956-40393956	3.41984e-09
	ENSCAFG00805029493	chr32:16332589-16332589	9.21405e-11
	EMCN	chr32:17639644-17639644	3.10373e-10
	STPG2	chr32:19624898-19624898	1.85254e-10
	PRKG2	chr32:34632186-34632385	1.12881e-10
	ENSCAFG00805019908	chr32:35607018-35607018	6.39164e-16
	ANTXR2	chr32:35699543-35744946	2.10651e-20
	IGSF11	chr33:23380635-23380635	1.23582e-13
	ENSCAFG00805028637	chr33:30170722-30170722	1.30347e-09
	TBC1D23	chr33:7289270-7289270	2.22109e-17
	SENP7	chr33:8225917-8225917	3.43602e-10
	TNIK	chr34:35921051-35946770	1.06349e-13
	ENSCAFG00805021478	chr34:36180605-36180605	4.23148e-09
	DTNBP1	chr35:16145881-16145881	2.32794e-12
	GMPR	chr35:16712567-16712567	1.4832e-11
	ATXN1	chr35:16767194-16878586	2.49342e-10
	ENSCAFG00805020217	chr36:9159336-9159336	2.49968e-09
	ENSCAFG00805017906	chr38:12324342-12324342	5.48454e-12
	ESRRG	chr38:12567780-12567780	2.59085e-13
	ENSCAFG00805001335	chr4:15236381-15236381	6.3909e-14
	ENSCAFG00805001393	chr4:15431581-15431581	1.56897e-16
	EGR2	chr4:15431581-15431581	1.56897e-16
	ENSCAFG00805003432	chr4:24565249-24565249	1.15324e-11
	CFAP70	chr4:24565249-24565249	1.15324e-11
	PLAU	chr4:25068447-25068447	2.80467e-22
	VCL	chr4:25132693-25132693	1.84073e-11
	LRMDA	chr4:26345888-27110161	3.09508e-12
	KCNMA1	chr4:28171291-28171291	3.7351e-11
	PPIF	chr4:29798132-29798132	2.05757e-13
	ZCCHC24	chr4:29880875-29880875	1.19056e-12
	NRG3	chr4:31443405-32403955	4.37975e-11
	GRID1	chr4:34776973-34776973	2.59303e-17
	ENSCAFG00805004047	chr4:73958008-73958008	9.28582e-10
	PATJ	chr5:48300025-48300025	1.95702e-15
	NFIA	chr5:49193546-49193546	3.63128e-10
	ENSCAFG00805000946	chr5:49449528-49449528	8.01546e-10
	ENSCAFG00805001752	chr5:51436409-51436409	3.36916e-12
	SSBP3	chr5:55190528-55190528	6.81376e-10
	PLEKHG5	chr5:60842160-60842160	2.47548e-11
	ENSCAFG00805005858	chr5:72107561-72107561	2.43313e-09
	CNTNAP4	chr5:75271360-75271360	1.07401e-10
	TANGO6	chr5:81292549-81292549	7.52276e-14
	ZNF655	chr6:10069347-10069347	2.60533e-13
	RABGEF1	chr6:1078444-1078444	3.58184e-10
	ENSCAFG00805000727	chr6:12650679-12650679	6.15867e-11
	FBXL18	chr6:12650679-12650679	6.15867e-11
	MAD1L1	chr6:15067206-15284932	3.06437e-16
	PSMG3	chr6:15546141-15549147	1.44993e-12
	ENSCAFG00805003733	chr6:15645710-15645710	5.70553e-15
	C7orf50	chr6:16021123-16045813	7.42708e-24
	CYP2W1	chr6:16035729-16035729	7.42708e-24
	ADAP1	chr6:16045813-16104702	9.67207e-13
	SUN1	chr6:16193452-16193452	7.69499e-12
	PRKAR1B	chr6:16291355-16291355	3.27136e-09
	FOXL3	chr6:16576790-16576790	2.99627e-09
	FAM20C	chr6:16599156-16599156	4.10498e-09
	ITGAD	chr6:17074393-17074393	5.82707e-10
	BCL7C	chr6:17494632-17494632	3.40243e-10
	ZNF629	chr6:17532344-17540548	1.59618e-11
	AUTS2	chr6:3539191-3539191	1.72556e-10
	BCAR3	chr6:55826015-55826015	7.78169e-10
	VKORC1L1	chr6:570848-570848	3.58184e-10
	U4	chr6:570848-570848	3.58184e-10
	COL24A1	chr6:62658108-62688367	1.41979e-09
	ENSCAFG00805000929	chr6:6691652-6691652	1.35818e-12
	BAZ1B	chr6:6691652-6691652	1.35818e-12
	PTGFR	chr6:68996565-68996565	2.04188e-11
	ENSCAFG00805002509	chr6:7715478-7715478	2.76797e-09
	ENSCAFG00805009434	chr7:27808886-27808886	7.41158e-10
	ENSCAFG00805004359	chr7:50491369-50491369	4.40468e-11
	ROCK1	chr7:66990067-66990067	2.07709e-11
	ENSCAFG00805007480	chr7:67198191-67198191	9.6932e-19
	COLEC12	chr7:67427863-67427863	2.21429e-13
	ENSCAFG00805012076	chr7:73271498-73271498	1.58592e-10
	PTPRM	chr7:74613740-74613740	9.13437e-12
	CEP128	chr8:53418496-53418496	4.79831e-10
	SEL1L	chr8:54086516-54086516	3.93515e-10
	ENSCAFG00805019151	chr9:50781223-50781223	4.98733e-10
13	CHST11	chr10:34853328-34853328	1.4935e-09
	TXNRD1	chr10:34976364-34976364	1.62198e-11
	SH3RF3	chr10:35447322-35690300	5.04017e-13
	MEIS1	chr10:67202938-67202938	1.45092e-09
	BNC2	chr11:36694327-36958008	1.68265e-09
	ENSCAFG00805019194	chr11:38023494-38023494	2.4895e-10
	ENSCAFG00805017587	chr12:37623027-37623027	1.89666e-09
	BIVM	chr22:52460540-52460540	1.51183e-09
	ADGRD1	chr26:1485911-1485911	1.83524e-12
	TMEM132D	chr26:2408923-2408923	4.49582e-09
	ENSCAFG00805028712	chr27:19330192-19330192	2.08658e-09
	TLN2	chr30:27721327-27721327	3.07498e-09
	TBCK	chr32:12972479-12972479	1.3793e-10
	HRH2	chr4:38265267-38265267	2.81114e-12
	ENSCAFG00805002676	chr4:40032486-40032486	8.18563e-10
	ZNF287	chr5:39597803-39597803	4.25989e-09
	LMF1	chr6:40168652-40168652	2.47918e-09
14	ATP4A	chr1:117920372-117920372	3.92026e-09
	ENSCAFG00805019713	chr1:117920372-117920372	3.92026e-09
	CCNE1	chr1:122566383-122566383	6.39908e-12
	ENSCAFG00805020898	chr11:43266286-43266286	9.32598e-14
	RGS3	chr11:68226552-68226552	2.80946e-09
	NT5E	chr12:45692034-45692034	1.35598e-09
	ERMARD	chr12:72478636-72478636	1.48117e-11
	EIF3H	chr13:16530519-16530519	6.38178e-11
	TMEM243	chr14:13364834-13364834	1.71352e-09
	OR2L3	chr14:1755094-1755094	3.65375e-09
	ENSCAFG00805005113	chr14:243480-243480	3.65375e-09
	ENSCAFG00805005094	chr14:243480-243480	3.65375e-09
	ENSCAFG00805005127	chr14:243480-243480	3.65375e-09
	DGKB	chr14:29058203-29058203	1.06806e-09
	EXOC4	chr14:3729596-3729596	3.65375e-09
	ENSCAFG00805022412	chr15:43128710-43128710	9.32489e-12
	SLC10A7	chr15:45113897-45113897	9.28152e-11
	NR3C2	chr15:47011794-47011794	1.13303e-10
	ENSCAFG00805015360	chr15:47203715-47203715	2.417e-10
	ENSCAFG00805015399	chr15:47203715-47203715	2.417e-10
	IQCM	chr15:48050832-48050832	3.78725e-10
	ENSCAFG00805016546	chr15:48480525-48517115	4.27372e-12
	KMT2C	chr16:16832849-16832849	9.78878e-12
	LRIG2	chr17:63291449-63291449	7.05764e-10
	COMMD9	chr18:32263288-32263288	1.06405e-15
	ENSCAFG00805020676	chr18:39175295-39175295	6.0219e-11
	EXT2	chr18:45424723-45424723	1.11173e-13
	POLR2L	chr18:45639545-45639545	1.96084e-10
	TSPAN4	chr18:45639545-45639545	1.96084e-10
	SHANK2	chr18:48133827-48133827	2.6345e-13
	FOXP1	chr20:21055069-21055069	8.29719e-10
	FHIT	chr20:30682250-30682250	3.00615e-11
	ELOF1	chr20:50218494-50218494	9.26732e-10
	ACP5	chr20:50218494-50218494	9.26732e-10
	ACER3	chr21:21865034-21865034	2.62849e-12
	DGAT2	chr21:22978596-22978596	2.62849e-12
	P2RY2	chr21:25104913-25104913	5.97789e-11
	ENSCAFG00805008020	chr21:25104913-25104913	5.97789e-11
	OR52A1	chr21:28470087-28470087	2.62849e-12
	PPFIBP2	chr21:31909107-31909107	2.62849e-12
	ENSCAFG00805013438	chr21:31909107-31909107	2.62849e-12
	ENSCAFG00805020271	chr23:5490376-5490376	1.41859e-09
	MCM8	chr24:16306338-16306338	7.15199e-13
	NOL4L	chr24:22427256-22427256	1.98984e-10
	RALY	chr24:23753770-23753770	1.98984e-10
	U6	chr24:23753770-23753770	1.98984e-10
	KIZ	chr24:2688938-2688938	3.0043e-10
	ENSCAFG00805027567	chr24:29542229-29542229	6.10687e-10
	ENSCAFG00805027607	chr24:29542229-29542229	6.10687e-10
	NAA20	chr24:3713242-3713242	4.4458e-15
	ENSCAFG00805027733	chr24:3713242-3713242	4.4458e-15
	KIF16B	chr24:6729614-6729614	1.07662e-10
	MACROD2	chr24:8304993-8304993	5.85796e-12
	TASP1	chr24:9588881-9588881	4.23478e-11
	GALNTL6	chr25:22843537-23655886	6.73718e-10
	PTK2B	chr25:30379303-30379303	1.03938e-13
	EBF2	chr25:31694158-31694158	2.63735e-13
	PTPRO	chr27:14844689-14844689	6.506e-10
	EPS8	chr27:15155574-15155574	4.7043e-11
	CACNA1C	chr27:1902895-1902895	5.47554e-10
	ABCC9	chr27:21089298-21089298	1.68628e-09
	KRT71	chr27:44112065-44117251	1.30944e-10
	KRT73	chr27:44162844-44162844	3.13292e-09
	ENSCAFG00805020111	chr27:44256585-44256585	4.27086e-11
	TSPAN9	chr27:4447786-4447786	5.61827e-10
	VTI1A	chr28:23806904-23806904	9.91332e-15
	ACSL5	chr28:23806904-23806904	9.91332e-15
	GFRA1	chr28:27191299-27191299	5.561e-10
	RGS10	chr28:29984798-30006637	7.62113e-12
	SEC23IP	chr28:30382285-30382285	1.33277e-10
	ENSCAFG00805026884	chr28:31270623-31270623	1.9878e-14
	CPXM2	chr28:33673431-33673431	1.47496e-09
	LHPP	chr28:34282426-34282426	4.20718e-11
	APBB2	chr3:72401833-72401833	1.36222e-11
	FMN1	chr30:2067614-2067614	8.90856e-11
	CDIN1	chr30:4587028-4602571	8.34223e-12
	ENSCAFG00805019096	chr31:39558325-39558325	8.7797e-14
	ENSCAFG00805022480	chr32:10152981-10152981	3.34293e-13
	CFAP299	chr32:34876069-35331190	1.18475e-10
	ENSCAFG00805019660	chr32:35494936-35494936	4.06115e-13
	ENSCAFG00805024268	chr34:25783935-25783935	1.48117e-11
	IFT80	chr34:26562442-26562442	3.21047e-09
	RIPOR2	chr35:24255687-24255687	4.74467e-11
	ENSCAFG00805022062	chr38:16076125-16076125	1.71134e-09
	DEDD	chr38:22213021-22213021	6.3196e-12
	NECTIN4	chr38:22213021-22213021	6.3196e-12
	CD244	chr38:22342890-22342890	1.04901e-13
	DCAF8	chr38:22823016-22823016	4.43118e-10
	ENSCAFG00805002508	chr4:39675667-39675667	2.6937e-09
	ENSCAFG00805002555	chr4:39675667-39675667	2.6937e-09
	ENSCAFG00805002667	chr4:39834921-39834921	1.60079e-09
	ENSCAFG00805004452	chr4:74914834-74914834	4.67138e-09
	PDZD2	chr4:76160027-76160027	4.67138e-09
	CDH10	chr4:82114992-82114992	1.51459e-11
	ENSCAFG00805003099	chr5:54796762-54796762	3.02199e-09
	DHCR24	chr5:54796762-54796762	3.02199e-09
	PRDM16	chr5:58175800-58363462	2.40254e-11
	ACSF3	chr5:64829158-64829158	5.52208e-11
	FA2H	chr5:76522432-76522432	3.65375e-09
	ENSCAFG00805002343	chr6:10394809-10394809	2.62849e-12
	ENSCAFG00805000147	chr6:12088501-12088501	7.05764e-10
	ENSCAFG00805001774	chr6:13343894-13343894	7.05764e-10
	ENSCAFG00805018687	chr6:19159120-19159120	4.50662e-09
	ENSCAFG00805014260	chr6:41839829-41839829	4.77079e-09
	ENSCAFG00805014291	chr6:41839829-41839829	4.77079e-09
	U6	chr6:52328765-52328765	8.49482e-10
	ENSCAFG00805019667	chr6:52328765-52328765	8.49482e-10
	SLC44A5	chr6:71689850-71689850	3.84808e-10
	CUX1	chr6:7784537-7784537	2.62849e-12
	LRFN5	chr8:19515406-19515406	1.26155e-09
	MEIOC	chr9:18692949-18692949	1.06967e-10
	ENSCAFG00805004785	chr9:18712968-18712968	3.15427e-09
	SEPTIN9	chr9:4445865-4445865	4.53102e-09
	SEC14L1	chr9:4611275-4611275	9.01157e-11
15	ENSCAFG00805000285	chr1:24541931-24541931	2.41817e-12
	ENSCAFG00805000252	chr1:93809832-93811845	4.67481e-11
	RCL1	chr1:93864044-93952707	2.06925e-12
	ENSCAFG00805000417	chr1:93989843-93989843	2.18049e-09
	ENSCAFG00805000409	chr1:93989843-93989843	2.18049e-09
	ENSCAFG00805025196	chr24:22828672-22828672	1.0607e-09
	ADRB1	chr28:25202379-25203119	3.89224e-12
	CFAP299	chr32:34974588-34974588	3.89647e-14
	ENSCAFG00805019660	chr32:35494936-35494936	1.72964e-11
	ANTXR2	chr32:35787781-35787781	9.00537e-10
16	RYR1	chr1:115313768-115313768	1.95079e-12
	ENSCAFG00805022337	chr11:40325814-40325814	2.93002e-09
	ENSCAFG00805022348	chr11:40325814-40325814	2.93002e-09
	EFR3B	chr17:19399151-19399151	6.32374e-10
	SLC35F6	chr17:20854976-20854976	2.13871e-10
	MITF	chr20:21996459-22074646	2.56107e-21
	PLSCR1	chr23:42215880-42215880	1.86991e-10
	ENSCAFG00805027651	chr32:13990192-13990192	2.72221e-14
	SSR2	chr7:41845446-41845446	1.23748e-09
	HAUS1	chr7:45095137-45095137	1.54247e-09
17	ENSCAFG00805000285	chr1:24541931-24541931	2.9039e-09
	ENSCAFG00805000252	chr1:93809832-93811845	6.96192e-10
	RCL1	chr1:93905265-93954888	3.20649e-13
	MITF	chr20:22053939-22053939	1.20462e-10
	LDB2	chr3:64052238-64052238	1.11649e-09
	ENSCAFG00805004537	chr3:65113998-65113998	8.71715e-10
	ENSCAFG00805000154	chr3:65190733-65190733	2.27631e-09
	BST1	chr3:65190733-65190733	2.27631e-09
18	FCGBP	chr1:114398379-114398379	2.24768e-13
	SIPA1L3	chr1:115627042-115627042	2.02054e-10
	ENSCAFG00805002045	chr1:121923231-121923231	3.10169e-10
	ENSCAFG00805002132	chr1:122391629-122391629	9.36439e-10
	ENSCAFG00805002149	chr1:122391629-122391629	9.36439e-10
	VSTM2B	chr1:122738594-122742470	1.6125e-10
	TRPM3	chr1:87205999-87205999	4.61232e-09
	MAMDC2	chr1:87995569-87995569	3.44125e-10
	IL18R1	chr10:41708006-41721679	5.53364e-16
	IL1R1	chr10:41882966-41882966	1.07342e-17
	U6	chr10:41882966-41882966	1.07342e-17
	ENSCAFG00805009831	chr10:42604594-42604594	4.73933e-09
	NPAS2	chr10:42926699-42926699	7.18631e-13
	AFF3	chr10:43628268-44026503	6.60753e-20
	PRKCE	chr10:49486831-49486831	3.14622e-11
	NRXN1	chr10:53105392-53105392	1.90056e-10
	ENSCAFG00805005434	chr10:67908498-67908498	3.69551e-11
	FAM136A	chr10:70142494-70142494	3.38345e-10
	SNRPG	chr10:70142494-70142494	3.38345e-10
	ENSCAFG00805009278	chr11:26914270-26914270	8.4113e-10
	NFIB	chr11:34766926-34766926	2.50091e-10
	DNAI1	chr11:51395675-51395675	1.95262e-09
	RECK	chr11:52889575-52889575	2.74669e-09
	ERP44	chr11:57374731-57374731	6.99161e-13
	PLPPR1	chr11:58191265-58191265	2.08739e-18
	ENSCAFG00805026854	chr11:59217785-59217785	1.03214e-12
	ABCA1	chr11:61182308-61229827	9.50677e-18
	C9orf152	chr11:65547404-65547404	3.04975e-11
	ENSCAFG00805008537	chr11:66415929-66415929	3.15656e-11
	KIAA1958	chr11:67476404-67515298	1.23803e-12
	KLHL31	chr12:21411577-21411577	3.64934e-12
	ENSCAFG00805019344	chr12:27572546-27572546	1.84096e-09
	ENSCAFG00805020216	chr12:28931845-28931845	4.56791e-09
	COL19A1	chr12:32793596-32793596	3.44201e-10
	ENSCAFG00805026480	chr12:54840255-54840255	9.28203e-13
	ENSCAFG00805026597	chr12:54911141-54930785	2.88303e-12
	ENSCAFG00805026639	chr12:55049543-55049543	3.84757e-11
	KLHL32	chr12:55671847-55804730	1.03851e-10
	ENSCAFG00805028515	chr12:57956678-57956678	1.10726e-10
	SIM1	chr12:58815698-58815698	2.06686e-12
	ENSCAFG00805005290	chr12:59085377-59085377	2.97559e-11
	GRIK2	chr12:59805171-60219834	6.03182e-35
	PREP	chr12:63041044-63041044	1.88202e-10
	ZNF572	chr13:23397825-23397825	1.03152e-11
	ENSCAFG00805010183	chr13:42057441-42057441	1.8495e-09
	U6	chr13:63538559-63542809	2.28473e-10
	CDK14	chr14:16469002-16469002	8.40711e-14
	DLX6	chr14:22110697-22110697	4.61616e-09
	ENSCAFG00805009190	chr14:26580592-26580592	2.90685e-11
	AGMO	chr14:29933970-30224988	7.85233e-12
	ENSCAFG00805005478	chr14:32402809-32402809	2.10514e-09
	MKLN1	chr14:5663963-5663963	2.76878e-11
	COPG2	chr14:6193658-6193658	1.99071e-10
	ENSCAFG00805010204	chr14:7565466-7565466	2.88616e-09
	TNPO3	chr14:7565466-7565466	2.88616e-09
	FLNC	chr14:7682060-7682060	4.66358e-12
	SND1	chr14:8266117-8266117	1.0662e-10
	LRRC4	chr14:8266117-8266117	1.0662e-10
	ZNF800	chr14:8757571-8757571	3.47527e-09
	SOCS2	chr15:34110889-34110889	2.0245e-09
	ANKS1B	chr15:38768776-38768776	2.3207e-10
	ANO4	chr15:40332807-40332807	6.31277e-10
	GNPTAB	chr15:41019495-41019495	3.34035e-10
	NT5DC3	chr15:42645799-42647509	4.75715e-12
	ENSCAFG00805022256	chr15:43023305-43023305	2.93126e-12
	MMAA	chr15:44510407-44510407	1.37843e-09
	NR3C2	chr15:46865905-46865905	2.27297e-09
	FSTL5	chr15:58773650-58886660	4.87968e-18
	ENSCAFG00805005048	chr15:59483432-59483432	7.1615e-14
	SPOCK3	chr15:62923296-62924815	9.06343e-11
	ENSCAFG00805007734	chr16:45246393-45254643	7.73881e-13
	ENSCAFG00805007784	chr16:45246393-45254643	7.73881e-13
	KLKB1	chr16:45429369-45429369	2.40678e-11
	SORBS2	chr16:45842450-45848351	7.78073e-20
	CCDC110	chr16:46107944-46107944	4.46339e-09
	ACSL1	chr16:46695790-46695790	7.64492e-10
	CBD139	chr16:55509476-55509476	4.02916e-10
	GEN1	chr17:13243300-13243300	6.20083e-10
	ENSCAFG00805014175	chr17:16434185-16590516	1.84775e-13
	ENSCAFG00805018958	chr17:16590516-16590516	8.00051e-10
	ENSCAFG00805019121	chr17:16726143-17059251	4.70767e-28
	KLHL29	chr17:18038727-18205269	4.37732e-34
	ATAD2B	chr17:18381312-18381312	5.95628e-38
	MFSD2B	chr17:18507203-18507203	5.79831e-10
	EIPR1	chr17:1871318-1958146	6.15559e-20
	ENSCAFG00805022121	chr17:18737937-18816343	9.60305e-42
	NCOA1	chr17:19019180-19073179	9.91344e-41
	EFR3B	chr17:19399151-19399151	7.52718e-32
	DNMT3A	chr17:19572837-19648199	5.38335e-43
	ENSCAFG00805024365	chr17:20013998-20013998	6.85936e-10
	KIF3C	chr17:20156816-20199433	8.0651e-16
	SELENOI	chr17:20511793-20511793	1.98149e-13
	OTOF	chr17:20652407-20652407	7.09951e-40
	ENSCAFG00805013739	chr17:2081335-2081335	3.74815e-11
	SLC35F6	chr17:20854976-20854976	2.73155e-65
	SLC5A6	chr17:21201940-21201940	4.4429e-24
	KHK	chr17:21201940-21201940	4.4429e-24
	ENSCAFG00805028326	chr17:21201940-21201940	4.4429e-24
	RBKS	chr17:21897421-21897421	8.3834e-37
	DCDC2C	chr17:2226607-2290147	7.02412e-12
	CLIP4	chr17:22951744-22954995	7.29104e-18
	ALK	chr17:23560811-23583743	3.85388e-18
	U4	chr17:23583743-23583743	4.25665e-12
	GALNT14	chr17:24658718-24658718	2.33551e-11
	ACP1	chr17:264582-264582	1.82599e-12
	ALKAL2	chr17:264582-273028	4.63689e-31
	ENSCAFG00805014592	chr17:3585140-3586958	3.74976e-13
	RSAD2	chr17:4503439-4503439	1.44312e-21
	SNORA70	chr17:4503439-4503439	1.44312e-21
	TMEM18	chr17:489102-491288	7.5266e-11
	GRHL1	chr17:7018483-7018483	4.6267e-11
	PXDN	chr17:875523-875523	1.35724e-24
	LAMB1	chr18:12853300-12949153	9.66505e-17
	DLD	chr18:12949153-12949153	1.14888e-10
	PRKAR2B	chr18:13690112-13690112	3.81746e-15
	ENSCAFG00805010245	chr18:15166864-15166864	2.32577e-09
	ENSCAFG00805023533	chr18:42423698-42423698	2.90686e-13
	MTCH2	chr18:42473543-42473543	1.49221e-19
	CELF1	chr18:42543039-42543039	2.40326e-14
	PSMC3	chr18:42649939-42649939	6.83144e-10
	SLC39A13	chr18:42649939-42658979	7.48451e-17
	SPI1	chr18:42692372-42692372	3.63681e-11
	MYBPC3	chr18:42692372-42692372	3.63681e-11
	ENSCAFG00805005886	chr18:45863938-45863938	2.76653e-14
	ENSCAFG00805005935	chr18:45876243-45884496	1.34845e-15
	KCNQ1	chr18:47231381-47231381	4.30561e-12
	ENSCAFG00805016083	chr18:49355235-49355235	3.44902e-09
	MRGPRF	chr18:49458676-49458676	1.18734e-09
	TESMIN	chr18:49718975-49718975	5.03541e-10
	ENSCAFG00805017399	chr18:49718975-49718975	5.03541e-10
	PPP6R3	chr18:49838174-49838174	2.77882e-11
	CDK13	chr18:9971851-9971851	6.11213e-10
	ENSCAFG00805020970	chr19:24887708-24887708	6.00868e-10
	BIN1	chr19:24887708-24887708	6.00868e-10
	DPP10	chr19:35486030-35486030	4.81038e-11
	NCKAP5	chr19:37209158-37209158	3.92319e-18
	ARHGAP15	chr19:46990392-46990392	2.24771e-09
	ZEB2	chr19:48135619-48135619	4.67151e-09
	LYPD6B	chr19:52432684-52501361	1.54891e-10
	ENSCAFG00805006267	chr19:54234726-54234726	4.58028e-16
	ST8SIA6	chr2:18428912-18428912	3.58805e-09
	RSU1	chr2:19042992-19042992	4.16413e-09
	ENSCAFG00805008226	chr2:33041094-33041094	3.30578e-10
	ENSCAFG00805008248	chr2:33041094-33041094	3.30578e-10
	ENSCAFG00805007498	chr2:36531998-36531998	6.16764e-10
	PIP4K2A	chr2:8388923-8388923	9.89289e-10
	FOXP1	chr20:20860256-20860256	3.33566e-12
	FZR1	chr20:56279276-56279276	2.56692e-09
	TMPRSS9	chr20:57158948-57164255	3.80978e-13
	SPPL2B	chr20:57190423-57203116	3.00581e-12
	LSM7	chr20:57203116-57203116	1.32713e-10
	OAZ1	chr20:57271837-57271837	4.88403e-12
	PLEKHJ1	chr20:57271837-57271837	4.88403e-12
	DOT1L	chr20:57271837-57280507	4.88403e-12
	ABCA7	chr20:58166913-58166913	1.10587e-09
	CNN2	chr20:58166913-58166913	1.10587e-09
	ARHGAP45	chr20:58166913-58256264	2.76607e-10
	KISS1R	chr20:58240361-58240361	7.20192e-10
	ENSCAFG00805009048	chr20:58240361-58240361	7.20192e-10
	MED16	chr20:58256264-58322196	2.45157e-12
	PTBP1	chr20:58292408-58292408	2.45157e-12
	ENSCAFG00805009451	chr20:58322196-58322196	7.62266e-10
	PALM	chr20:58333179-58334306	4.11659e-17
	MIER2	chr20:58558900-58558900	2.38528e-17
	ENSCAFG00805010321	chr20:58558900-58558900	2.38528e-17
	ENSCAFG00805013367	chr21:18285193-18285193	4.28639e-09
	ENSCAFG00805022472	chr21:34572106-34572106	1.9752e-09
	EIF4G2	chr21:34572106-34580396	8.55434e-12
	ENSCAFG00805021017	chr21:38075524-38100842	8.89397e-10
	CALCA	chr21:38523523-38523523	5.01554e-10
	INSC	chr21:38630138-38630138	1.84734e-09
	SOX6	chr21:39927281-39927281	4.32074e-15
	ANO3	chr21:47951663-47951663	6.35084e-10
	ENSCAFG00805005645	chr21:48480183-48480183	9.68774e-12
	ENSCAFG00805014269	chr21:5212870-5212870	1.51215e-09
	ENSCAFG00805023183	chr22:45945554-45945554	2.87507e-11
	CLDN10	chr22:46286605-46286605	6.56398e-10
	RBMS3	chr23:15703242-15703242	2.1012e-09
	EFHB	chr23:23866937-23866937	9.37478e-10
	INHCA	chr23:31175970-31175970	2.38016e-09
	ENSCAFG00805030740	chr23:39415143-39874021	9.47923e-26
	U6	chr23:39679365-39679365	1.75955e-18
	ENSCAFG00805019434	chr23:40259215-40259215	1.40057e-18
	ENSCAFG00805019739	chr23:40788180-40792808	1.20282e-17
	ENSCAFG00805019952	chr23:41267040-41267040	4.39453e-29
	PLSCR1	chr23:42215880-42215880	6.52984e-65
	ENSCAFG00805022403	chr23:43684501-43684501	9.46286e-11
	RNF13	chr23:45022197-45022197	2.52061e-09
	ENSCAFG00805025430	chr23:45022197-45022197	2.52061e-09
	PLCH1	chr23:49831588-49831588	4.64026e-19
	LEKR1	chr23:51009221-51009221	8.26497e-12
	VEPH1	chr23:51378393-51378393	4.5011e-09
	SLC24A3	chr24:4080727-4397699	8.412e-17
	ENSCAFG00805018840	chr24:46760421-46760421	4.10728e-10
	FBXO8	chr25:24913952-24913952	2.76346e-10
	STMN4	chr25:30523208-30523756	1.89291e-11
	ENSCAFG00805028720	chr25:38124226-38124226	1.25599e-12
	U4	chr26:16570047-16570047	1.49916e-10
	U4	chr26:16570047-16570047	1.49916e-10
	ENSCAFG00805017514	chr26:26839833-26839833	9.00831e-10
	ENSCAFG00805017436	chr26:26839833-26839833	9.00831e-10
	ENSCAFG00805025650	chr26:28008275-28008275	8.91166e-10
	ENSCAFG00805016344	chr26:38466599-38466599	6.84255e-10
	GALNT9	chr26:774336-774336	1.25592e-12
	BCL2L14	chr27:11996675-11996675	2.89749e-10
	SLC15A5	chr27:15687622-15687622	3.12796e-11
	ITPR2	chr27:25726577-25726577	1.51494e-11
	INTS13	chr27:25835083-25835083	3.30151e-19
	PTHLH	chr27:26773896-26773896	1.83929e-11
	CCDC91	chr27:26990072-27393641	3.09104e-15
	U6	chr27:27393641-27393641	2.24631e-12
	ERGIC2	chr27:27922844-27922844	6.07586e-10
	FAR2	chr27:27922844-27922844	6.07586e-10
	IPO8	chr27:28929978-28929978	4.45854e-09
	CAPRIN2	chr27:29047610-29047610	2.45796e-13
	DENND5B	chr27:29268123-29268123	2.33396e-17
	BICD1	chr27:29931449-30052776	4.89802e-25
	DNM1L	chr27:30362746-30362746	1.1078e-18
	KRT74	chr27:44132661-44132661	2.54806e-09
	HPSE2	chr28:11909654-11909654	2.02996e-10
	ENSCAFG00805013620	chr28:15248588-15248588	9.96625e-11
	SH3PXD2A	chr28:16148711-16148711	4.10836e-09
	RALYL	chr29:31489879-31797430	1.60178e-12
	CA3	chr29:32549302-32549302	5.87726e-12
	MMP16	chr29:34620311-34620311	1.09379e-09
	LIX1	chr3:12637608-12637608	1.03805e-10
	ENSCAFG00805001160	chr3:13963407-13963407	6.28007e-12
	ARB2A	chr3:15572043-15572043	3.08075e-12
	MEF2C	chr3:20038811-20038811	4.31132e-09
	OTOP1	chr3:70225625-70225625	1.09517e-09
	ENSCAFG00805021055	chr30:37972312-37972312	1.43008e-09
	LMAN1L	chr30:38318916-38318916	2.04934e-12
	ENSCAFG00805019586	chr30:39040807-39040807	1.48759e-09
	ENSCAFG00805027036	chr30:39040807-39082040	6.0858e-18
	LINGO1	chr30:39155847-39155847	1.26066e-11
	ENSCAFG00805020281	chr30:39155847-39155847	1.26066e-11
	CDIN1	chr30:4630672-4630672	6.62573e-10
	U6	chr31:32131610-32131610	4.62359e-09
	NFKB1	chr32:15911301-15911301	1.1172e-12
	ENSCAFG00805029493	chr32:16468447-16468447	1.3109e-14
	ENSCAFG00805023147	chr32:1664906-1664906	4.28167e-12
	STPG2	chr32:19729264-19982842	8.77463e-17
	ENSCAFG00805023128	chr32:19982842-19982842	8.77463e-17
	NDST3	chr32:2487150-2487150	1.01463e-11
	ENSCAFG00805025496	chr32:2725190-2725190	4.92324e-10
	ENSCAFG00805013066	chr32:30001336-30001336	3.93679e-09
	ARHGAP24	chr32:30579679-30777225	2.92114e-11
	WDFY3	chr32:31559682-31559682	1.12433e-09
	ENSCAFG00805025630	chr32:3168604-3242594	1.87039e-20
	GPAT3	chr32:32586883-32612781	2.41675e-21
	ENSCAFG00805016618	chr32:32922179-32922179	1.05347e-23
	PLAC8A	chr32:32922179-32922179	1.05347e-23
	SEC31A	chr32:33206374-33206374	2.07258e-11
	RASGEF1B	chr32:33926181-33926181	2.85302e-14
	CFAP299	chr32:34974588-34974588	1.76103e-59
	ENSCAFG00805019752	chr32:35549781-35560864	7.42291e-28
	ENSCAFG00805019809	chr32:35568304-35568304	3.50188e-09
	U6	chr32:36044021-36047399	1.29569e-24
	PAQR3	chr32:36905161-36905161	1.60135e-09
	BMP2K	chr32:37029922-37031158	1.93918e-14
	ENSCAFG00805021714	chr32:37284508-37647714	4.38022e-21
	CNOT6L	chr32:37917459-37917459	1.479e-11
	SCARB2	chr32:39401019-39401019	3.24532e-10
	GPR156	chr33:24380282-24393615	1.89402e-21
	FSTL1	chr33:24535067-24582998	1.27686e-10
	HGD	chr33:24762456-24762456	6.8368e-17
	ENSCAFG00805020881	chr33:25362619-25362619	8.56076e-12
	ENSCAFG00805022279	chr33:25605072-25605072	1.3646e-11
	CASR	chr33:26033309-26054228	6.00089e-19
	PDIA5	chr33:26844290-26844290	9.63249e-13
	ST6GAL1	chr34:19683738-19683738	4.0923e-09
	ENSCAFG00805014155	chr34:30804041-30804041	4.80271e-10
	ENSCAFG00805014104	chr34:30804041-30804041	4.80271e-10
	MECOM	chr34:34326465-34326465	3.78576e-09
	ENSCAFG00805018297	chr34:35101667-35101667	7.03607e-10
	ENSCAFG00805021635	chr34:8254969-8254969	7.65344e-11
	ENSCAFG00805022406	chr35:12970885-12978382	1.94009e-13
	ENSCAFG00805013108	chr35:26137884-26137884	2.5989e-09
	ENSCAFG00805014649	chr35:26768411-26768411	5.27416e-10
	ENSCAFG00805025765	chr35:6496956-6496956	1.45153e-10
	ENSCAFG00805014280	chr36:13860393-13860393	2.66e-13
	NOSTRIN	chr36:13975739-13975739	1.03427e-10
	LRP2	chr36:14307238-14307238	8.46898e-11
	ENSCAFG00805028681	chr36:27613672-27613672	2.74233e-10
	ENSCAFG00805028618	chr36:27613672-27613672	2.74233e-10
	ENSCAFG00805028649	chr36:27613672-27613672	2.74233e-10
	ACADL	chr37:17906504-17907224	2.77972e-10
	MARCHF4	chr37:23213463-23213463	1.46943e-17
	ENSCAFG00805013466	chr37:24502841-24571730	4.86269e-10
	ENSCAFG00805017818	chr37:25458868-25458868	8.01986e-10
	ENSCAFG00805017349	chr37:25458868-25458868	8.01986e-10
	ATG9A	chr37:25642879-25642879	1.28568e-10
	ABCB6	chr37:25642879-25642879	1.28568e-10
	PLCL1	chr37:7119800-7360977	1.29278e-12
	ENSCAFG00805006096	chr4:11922981-11922981	1.6803e-09
	FAM13C	chr4:12200640-12200640	3.36481e-10
	CCDC6	chr4:12711660-12711660	1.853e-10
	ANK3	chr4:13179953-13181605	1.39303e-14
	ABLIM3	chr4:60659552-60659552	1.52008e-09
	ENSCAFG00805002591	chr4:60824658-60824658	4.34397e-09
	ARL15	chr4:62338628-62338628	1.64549e-09
	ITGA1	chr4:63247205-63247205	1.77126e-16
	KCNK1	chr4:6510058-6510058	2.18044e-12
	TMEM267	chr4:67450046-67450046	2.23739e-22
	C4H5orf34	chr4:67450046-67450046	2.23739e-22
	ENSCAFG00805000812	chr4:67905805-67905805	3.14805e-28
	GHR	chr4:67960816-67960816	8.213e-24
	MROH2B	chr4:69292206-69292206	8.54765e-11
	C7	chr4:69411260-69411260	4.13422e-11
	DAB2	chr4:70516227-70516227	2.35106e-12
	SLC1A3	chr4:72924543-72924543	1.6291e-17
	ZNF622	chr4:88135444-88135444	2.71281e-11
	FBXL7	chr4:88954065-88954065	3.01245e-09
	ENSCAFG00805004155	chr5:18568094-18568094	5.20288e-11
	ENSCAFG00805004160	chr5:18568094-18568094	5.20288e-11
	ENSCAFG00805004392	chr5:19512392-19512392	6.74202e-19
	U6	chr5:19512392-19512392	6.74202e-19
	DRD2	chr5:19769455-19807725	1.52203e-23
	NCAM1	chr5:19982299-20150950	8.69011e-20
	IL18	chr5:21018212-21033749	2.80149e-29
	RDX	chr5:22633361-22633361	3.92113e-43
	DYNC2H1	chr5:28587503-28587503	2.68524e-20
	PIK3R5	chr5:33776297-33776297	6.54097e-10
	MAP2K4	chr5:36336026-36336026	2.0105e-10
	ENSCAFG00805004149	chr5:48240203-48240203	1.08925e-10
	ENSCAFG00805004153	chr5:48240203-48240203	1.08925e-10
	ENSCAFG00805002377	chr5:52439302-52439302	1.87738e-10
	ENSCAFG00805017468	chr5:54938956-54938956	7.56926e-12
	SSBP3	chr5:55167591-55167591	4.36543e-18
	TCEANC2	chr5:55381835-55381835	9.91231e-12
	YIPF1	chr5:55519387-55562609	1.64457e-12
	DIO1	chr5:55562609-55562609	1.64457e-12
	ENSCAFG00805020766	chr5:55766957-55766957	4.40329e-13
	ENSCAFG00805031228	chr5:58134596-58134596	3.66915e-10
	PRDM16	chr5:58481670-58481670	1.19225e-09
	DNAJC11	chr5:60935412-60935412	3.84648e-11
	THAP3	chr5:60935412-60935412	3.84648e-11
	CMIP	chr5:70945151-70945151	1.91804e-11
	VAT1L	chr5:73996646-73996646	1.11443e-12
	ZFP90	chr5:81642065-81642065	1.46993e-21
	PLA2G15	chr5:81961722-81961722	1.51441e-09
	DYNC1LI2	chr5:83142916-83142916	5.49857e-10
	TK2	chr5:83316804-83316804	2.23041e-11
	CMTM1	chr5:83316804-83316804	2.23041e-11
	ZSCAN25	chr6:10008187-10008187	4.12976e-10
	ENSCAFG00805001435	chr6:10008187-10008187	4.12976e-10
	ENSCAFG00805001428	chr6:10008187-10008187	4.12976e-10
	FAM200A	chr6:10082513-10082513	4.75606e-13
	ZKSCAN5	chr6:10096651-10114700	1.86672e-10
	ENSCAFG00805001754	chr6:10114700-10114700	1.86672e-10
	CPSF4	chr6:10227850-10227850	4.15074e-09
	ARPC1B	chr6:10227850-10227850	4.15074e-09
	SMURF1	chr6:10463105-10553327	1.57334e-23
	TRRAP	chr6:10669164-10669164	2.92186e-11
	TMEM130	chr6:10735746-10735746	1.66319e-09
	NPTX2	chr6:10889080-10889080	2.14414e-31
	ENSCAFG00805002923	chr6:10933004-10933004	5.45712e-21
	ENSCAFG00805002932	chr6:10933004-10933004	5.45712e-21
	TECPR1	chr6:11179566-11179566	1.1824e-09
	CYTH3	chr6:11687711-11687711	1.34894e-14
	RAC1	chr6:11816935-11816935	1.95963e-09
	ENSCAFG00805000884	chr6:12722314-12722314	4.45487e-10
	ENSCAFG00805027737	chr6:23497621-23497621	3.80172e-09
	CDR2	chr6:23546013-23546013	3.77143e-10
	EEF2K	chr6:23604824-23604824	3.39059e-11
	DNAH3	chr6:24572141-24572141	4.57456e-10
	AUTS2	chr6:2870279-3755214	4.70588e-16
	TFAP4	chr6:37395131-37395131	2.68644e-09
	ENSCAFG00805001059	chr6:6837839-6837839	1.24504e-09
	STX6	chr7:14376800-14376800	2.87049e-09
	NMNAT2	chr7:16558933-16558933	1.80553e-18
	ENSCAFG00805004456	chr7:16716140-16716140	2.85945e-11
	RGL1	chr7:16973500-16973500	1.61738e-09
	FMO3	chr7:27772815-27772815	2.4155e-10
	ENSCAFG00805009434	chr7:27772815-27772815	2.4155e-10
	PRRX1	chr7:27920862-28064412	1.29054e-16
	GORAB	chr7:28148097-28148097	2.15639e-10
	NTMT2	chr7:28462067-28462067	1.84551e-09
	KIFAP3	chr7:28544234-28544234	8.05836e-14
	ACBD3	chr7:38657314-38657314	1.31134e-11
	PYCR2	chr7:38856437-38856437	2.65353e-20
	ENAH	chr7:39097500-39097500	1.18038e-12
	NVL	chr7:40086009-40086009	2.45808e-10
	ARHGEF11	chr7:41011801-41011801	7.60475e-23
	DAP3	chr7:42007191-42007191	2.20304e-12
	PSTPIP2	chr7:45138151-45138151	6.1734e-10
	ATP5F1A	chr7:45138151-45138151	6.1734e-10
	ENSCAFG00805010099	chr7:56126774-56126774	3.42584e-21
	SOCS4	chr8:31193707-31193707	1.10447e-15
	ENSCAFG00805003318	chr8:31565302-31565302	5.66724e-13
	ENSCAFG00805004089	chr8:32996852-32996852	2.01392e-36
	SLC35F4	chr8:33532373-33532373	4.70368e-12
	DAAM1	chr8:34816179-34816179	2.43089e-14
	ENSCAFG00805000454	chr8:35067942-35068333	2.00119e-11
	RTN1	chr8:35160200-35203938	1.16556e-26
	DHRS7	chr8:35548323-35549218	6.78814e-18
	PRKCH	chr8:36530091-36530091	8.78512e-24
	SYT16	chr8:37206103-37214034	1.48352e-16
	KCNH5	chr8:37749745-37749745	2.69509e-15
	PPP2R5E	chr8:38241474-38241474	2.11368e-19
	RDH11	chr8:41919124-41919124	1.57798e-10
	RAD51B	chr8:42469772-42469772	9.21157e-12
	ACTN1	chr8:42989673-42989673	2.34502e-13
	SUSD6	chr8:43742644-43742644	4.42619e-09
	SMOC1	chr8:43922820-44018439	9.49324e-14
	ENSCAFG00805001202	chr8:44112355-44112355	1.09745e-09
	ENSCAFG00805009410	chr8:50185252-50185252	1.43849e-09
	ENSCAFG00805009427	chr8:50185252-50185252	1.43849e-09
	PTPN21	chr8:60084870-60084870	8.88856e-14
	ENSCAFG00805025328	chr8:6631187-6631187	7.96757e-12
	RCOR1	chr8:70913784-70913784	4.74079e-12
	KLC1	chr8:71831578-71831578	6.97823e-14
	CEP112	chr9:12441070-12441070	4.34157e-09
	PRKCA	chr9:12963782-12963782	4.34157e-09
	PITPNC1	chr9:13804023-13804023	2.11126e-09
	ENSCAFG00805013800	chr9:20699338-20699338	4.29558e-13
	ENSCAFG00805010837	chr9:24754893-24754893	3.12906e-16
	HOXB2	chr9:24754893-24754893	3.12906e-16
	XYLT2	chr9:26274774-26274774	1.14693e-09
	MRPL27	chr9:26286528-26286528	1.8192e-10
	LUC7L3	chr9:26653523-26653523	7.40027e-16
	SPAG9	chr9:26825494-26825494	9.0016e-10
	CA10	chr9:27329497-27348931	7.00089e-12
	ASIC2	chr9:39370522-39955147	2.03676e-17
	UTP6	chr9:41037981-41037981	1.76238e-13
	MYO18A	chr9:43223743-43235397	2.81726e-13
	GOSR1	chr9:44468295-44468295	2.84736e-13
	TRARG1	chr9:44540751-44540751	1.11837e-11
	ENSCAFG00805019151	chr9:50857520-50857520	1.77006e-14
	U4	chr9:56949030-56949030	9.09045e-10
	MVB12B	chr9:56949030-56949030	9.09045e-10
	ENSCAFG00805020837	chr9:7885318-7885318	4.18984e-09
	ENSCAFG00805020880	chr9:7885318-7885318	4.18984e-09
19	ABCA1	chr11:61186381-61186381	3.43531e-10
	GRIK2	chr12:59948198-60058536	1.99229e-13
	NCALD	chr13:3522550-3522550	1.58522e-09
	ZFPM2	chr13:6985413-6985413	2.69532e-11
	OXR1	chr13:7338473-7678854	1.11244e-11
	ENSCAFG00805023949	chr13:7829260-7829260	1.4059e-12
	ANGPT1	chr13:8411568-8431776	1.33511e-15
	RSPO2	chr13:8827015-8919265	2.97381e-15
	KLHL29	chr17:18191687-18191687	4.33041e-10
	NCOA1	chr17:19073179-19073179	1.32376e-09
	EFR3B	chr17:19399151-19399151	4.15878e-09
	DNMT3A	chr17:19572837-19572837	1.23706e-09
	OTOF	chr17:20652407-20652407	2.5412e-13
	SLC35F6	chr17:20854976-20854976	1.85e-15
	RBKS	chr17:21897421-21897421	8.32663e-12
	CACNA2D1	chr18:22132582-22142342	1.30632e-10
	PLSCR1	chr23:42215880-42215880	1.55367e-15
	CFAP299	chr32:34974588-34974588	3.84356e-16
	ENSCAFG00805019660	chr32:35494497-35494497	1.00074e-10
	U6	chr32:36044021-36044021	3.5085e-09
	SEMA5A	chr34:4890487-4890487	1.08629e-09
	ENSCAFG00805000812	chr4:67905805-67905805	1.26895e-09
	GHR	chr4:67960816-67960816	3.67497e-09
	RDX	chr5:22633361-22633361	7.40021e-13
	ZFP90	chr5:81642065-81642065	1.91925e-09
	ENSCAFG00805002923	chr6:10933004-10933004	9.36969e-11
	ENSCAFG00805002932	chr6:10933004-10933004	9.36969e-11
	ENSCAFG00805004089	chr8:32996852-32996852	4.07984e-09
	PPP2R5E	chr8:38348051-38348051	1.8703e-09
20	C19orf85	chr1:103000590-103000590	6.6002e-12
	ZNF628	chr1:103000590-103000590	6.6002e-12
	ENSCAFG00805012593	chr1:103952817-103952817	4.40378e-11
	ARHGEF1	chr1:113151162-113151162	1.17351e-14
	CD79A	chr1:113151162-113151162	1.17351e-14
	TMEM91	chr1:113377097-113377097	2.31257e-10
	ENSCAFG00805024585	chr1:118206495-118206495	3.23336e-09
	ENSCAFG00805000092	chr1:118675644-118675644	3.99909e-09
	KCTD15	chr1:119264274-119264274	4.88144e-10
	PEPD	chr1:119539109-119615654	7.37625e-16
	ENSCAFG00805001465	chr1:120215352-120215352	1.56668e-14
	ENSCAFG00805004796	chr1:17516860-17516860	3.07915e-10
	U6	chr1:17516860-17525762	1.78053e-15
	NEDD4L	chr1:17961763-17962701	1.62733e-12
	CUPIN1	chr1:21207739-21207739	3.13783e-10
	DCC	chr1:21931588-21931588	8.66215e-12
	ELAC1	chr1:24083279-24083279	3.91285e-09
	EYA4	chr1:26499998-26508646	2.48169e-13
	ENSCAFG00805001710	chr1:27131853-27131853	1.74198e-09
	TBPL1	chr1:27131853-27131853	1.74198e-09
	SGK1	chr1:27369308-27372541	4.2338e-11
	AHI1	chr1:28336332-28409267	6.74862e-10
	ENSCAFG00805003220	chr1:28782616-29001880	5.50717e-17
	ENSCAFG00805003634	chr1:29440125-29440125	1.6838e-15
	MAP3K5	chr1:29440125-29440125	1.6838e-15
	PEX7	chr1:29582132-29582132	3.67509e-14
	ENSCAFG00805003696	chr1:29747281-29747281	5.08268e-14
	AIG1	chr1:34913818-34913818	4.17137e-17
	PEX3	chr1:35255655-35255655	6.30541e-13
	PHACTR2	chr1:35459918-35459918	2.2151e-11
	UTRN	chr1:36127870-36446048	1.51655e-26
	ENSCAFG00805001665	chr1:36830540-36830540	1.78268e-12
	ENSCAFG00805001644	chr1:36830540-36830540	1.78268e-12
	GRM1	chr1:37546518-37844249	4.83293e-25
	ADGB	chr1:38140752-38167688	7.42894e-11
	ENSCAFG00805002208	chr1:38228996-38228996	5.60115e-10
	PPP1R14C	chr1:41117022-41117022	1.08329e-11
	SCAF8	chr1:45200955-45205970	6.91839e-14
	ENSCAFG00805017592	chr1:45258800-45258800	9.57509e-12
	RSPH3	chr1:48845033-48845033	3.49776e-09
	PRKN	chr1:51469258-51469258	4.56199e-10
	PACRG	chr1:52057875-52057875	1.97506e-09
	VGLL2	chr1:58136319-58159527	8.31895e-20
	ENSCAFG00805011066	chr1:58136319-58213505	8.31895e-20
	SLC35F1	chr1:58908619-58908619	3.0671e-10
	NKAIN2	chr1:64178861-64178861	3.73344e-11
	GAS1	chr1:73519063-73521492	2.24551e-12
	TUT7	chr1:73995035-73995035	7.53761e-11
	ENSCAFG00805001701	chr1:74915513-74915513	1.04959e-14
	U4	chr1:74915513-74915513	1.04959e-14
	ENSCAFG00805002048	chr1:75467794-75545647	1.76951e-11
	ENSCAFG00805002173	chr1:75767986-75767986	1.48993e-12
	ENSCAFG00805002249	chr1:76029607-76029607	1.0286e-09
	PCSK5	chr1:83153397-83153397	6.65716e-12
	ENSCAFG00805004750	chr1:83454690-83454690	3.27605e-09
	ENSCAFG00805004755	chr1:83454690-83454690	3.27605e-09
	PIP5K1B	chr1:89137675-89137675	3.19337e-10
	ENSCAFG00805010549	chr1:90487613-90487613	3.45045e-09
	SMARCA2	chr1:91403562-91490740	3.93569e-13
	ENSCAFG00805011763	chr1:92180932-92350673	2.95194e-26
	ENSCAFG00805011804	chr1:92350673-92350673	2.95194e-26
	ENSCAFG00805002184	chr1:97544035-97599838	1.03e-18
	SECISBP2	chr1:97599838-97641352	9.90402e-41
	CKS2	chr1:97641352-97652565	9.90402e-41
	ENSCAFG00805002388	chr1:97652565-97652565	1.11364e-18
	ENSCAFG00805003148	chr1:99076145-99076145	4.46889e-38
	FAM120A	chr1:99076145-99076145	4.46889e-38
	NINJ1	chr1:99298419-99298419	3.18723e-14
	ENSCAFG00805028400	chr10:21890422-21890422	5.32683e-16
	ENSCAFG00805028903	chr10:22060019-22060019	2.27035e-14
	RANGAP1	chr10:24910807-24910807	1.06122e-10
	TNRC6B	chr10:25899957-25899957	4.47501e-11
	ENSCAFG00805009371	chr10:34515163-34515163	6.97852e-20
	SH3RF3	chr10:35484768-35484768	6.25822e-11
	RANBP2	chr10:36201411-36201411	1.03772e-20
	U2	chr10:37478475-37478475	2.81883e-09
	NRXN1	chr10:53274197-53274197	1.21075e-14
	SPRED2	chr10:66083356-66083356	1.32111e-11
	ENSCAFG00805014344	chr10:67609582-67609582	5.59014e-10
	PPP3R1	chr10:68539197-68539197	9.70767e-11
	PNO1	chr10:68539197-68539197	9.70767e-11
	GKN2	chr10:69063775-69066258	3.04676e-10
	ANTXR1	chr10:69123225-69290831	1.07198e-21
	GFPT1	chr10:69377971-69377971	1.94028e-09
	ANXA4	chr10:69717343-69758893	5.55804e-19
	TGFA	chr10:70279300-70292477	9.78941e-13
	ENSCAFG00805004913	chr11:11207933-11212249	1.90699e-09
	RAD50	chr11:20868264-20868264	4.25668e-10
	KIF3A	chr11:20990487-20990487	6.13147e-10
	AFF4	chr11:21166196-21166196	1.17954e-09
	Vault	chr11:24007055-24007055	4.08414e-13
	ENSCAFG00805012435	chr11:29871359-29871359	3.21208e-10
	ENSCAFG00805013809	chr11:33854613-33854613	1.18481e-13
	TTC39B	chr11:35550030-35550030	4.69614e-10
	BNC2	chr11:36799072-36799072	2.5122e-09
	SAXO1	chr11:38876998-38876998	2.74807e-09
	DENND4C	chr11:39154645-39154645	1.36873e-09
	ACER2	chr11:39250022-39250022	8.8142e-10
	ENSCAFG00805021738	chr11:39828758-39828758	5.64427e-17
	MLLT3	chr11:40026657-40026657	1.08644e-36
	ENSCAFG00805022337	chr11:40321559-40321559	6.7003e-34
	FOCAD	chr11:40399951-40636712	2.53888e-70
	ENSCAFG00805023889	chr11:40636712-40636712	7.67203e-12
	ENSCAFG00805023867	chr11:40636712-40636712	7.67203e-12
	ENSCAFG00805024018	chr11:40672689-40675631	7.54131e-48
	HACD4	chr11:40672689-40675631	7.54131e-48
	IFNA6	chr11:40791572-40791572	3.62829e-17
	ENSCAFG00805024238	chr11:40793569-40793569	1.39166e-31
	MTAP	chr11:41292940-41292940	4.32216e-14
	CDKN2B	chr11:41347060-41347060	5.87625e-14
	ENSCAFG00805020196	chr11:41762838-41762838	8.76597e-14
	UBE2D1	chr11:42422413-42422413	8.46758e-25
	ENSCAFG00805021628	chr11:44516792-44516792	1.07284e-10
	ENSCAFG00805026889	chr11:59592030-59592030	8.42016e-11
	OR13C4	chr11:60858799-60858799	3.36883e-18
	FSD1L	chr11:61687755-61687755	2.60177e-11
	PALM2AKAP2	chr11:65533701-65533701	2.40143e-12
	SVEP1	chr11:65759634-65759634	2.71842e-10
	MUSK	chr11:65958873-65958873	3.77228e-12
	ENSCAFG00805008132	chr11:66219325-66219325	6.36389e-10
	ENSCAFG00805008872	chr11:66672365-66672365	3.89411e-12
	SLC31A1	chr11:67998970-67998970	3.45332e-09
	FKBP15	chr11:67998970-67998970	3.45332e-09
	ZNF618	chr11:68720151-68720151	4.0189e-11
	ENSCAFG00805013474	chr11:68902017-68927369	1.79257e-10
	ENSCAFG00805015911	chr11:70399346-70592843	1.15751e-32
	ENSCAFG00805016580	chr11:70690415-71153466	4.72678e-34
	ENSCAFG00805005405	chr11:74364275-74364275	1.40967e-10
	ENSCAFG00805012017	chr11:9400071-9400649	4.63092e-12
	TRERF1	chr12:11084821-11084821	2.43881e-12
	TMEM63B	chr12:12765873-12765873	8.62582e-16
	SLC35B2	chr12:12765873-12765873	8.62582e-16
	SPATS1	chr12:12940930-12940930	1.79115e-09
	SUPT3H	chr12:13606320-13809850	3.63282e-16
	CD2AP	chr12:15862156-15862156	1.43011e-09
	ADGRF4	chr12:15991105-15991105	8.31244e-14
	ADGRF2	chr12:15991105-15991105	8.31244e-14
	GLYATL3	chr12:17629643-17629643	9.69276e-14
	ENSCAFG00805005929	chr12:17918686-17918686	1.05112e-18
	DEFB110	chr12:18069933-18081820	1.20036e-11
	HMGCLL1	chr12:23023751-23183773	2.11692e-13
	COL21A1	chr12:23738041-23759676	1.49179e-22
	ENSCAFG00805010569	chr12:23759676-23768466	3.91436e-17
	ENSCAFG00805010578	chr12:23759676-23768466	3.91436e-17
	ENSCAFG00805010612	chr12:23791512-23792747	7.16318e-18
	ENSCAFG00805014307	chr12:24231000-24392992	3.80154e-10
	ZNF451	chr12:24543115-24575923	4.83083e-27
	BAG2	chr12:24639380-24639380	8.93849e-19
	ENSCAFG00805018186	chr12:25710566-25710566	1.77645e-14
	KHDRBS2	chr12:25899054-26185871	5.39436e-27
	ENSCAFG00805019344	chr12:27554999-27554999	3.0882e-14
	ENSCAFG00805020545	chr12:30843280-30843280	5.20606e-23
	CD109	chr12:36084407-36084407	2.72226e-11
	SNAP91	chr12:44276515-44276515	1.14944e-19
	ENSCAFG00805025153	chr12:44276515-44276515	1.14944e-19
	KCTD20	chr12:5750855-5750855	7.96396e-10
	PREP	chr12:63078326-63090844	1.37451e-12
	LAMA4	chr12:69010067-69066613	6.78159e-18
	HS3ST5	chr12:70569698-70734405	4.2841e-26
	BTBD9	chr12:7509948-7750150	2.99002e-12
	KIF6	chr12:8627228-8742259	3.89369e-14
	DAAM2	chr12:8896323-8896323	4.3521e-13
	LRFN2	chr12:9424895-9458779	2.68307e-12
	SLC30A8	chr13:16988961-16988961	1.73763e-16
	DEPTOR	chr13:19325853-19359628	1.18321e-14
	HAS2	chr13:20735907-20735907	1.61312e-18
	U6	chr13:21089594-21089594	1.05648e-10
	MTSS1	chr13:23074035-23074035	3.91234e-12
	ASAP1	chr13:27603976-27603976	1.23614e-09
	ENSCAFG00805005069	chr13:35272970-35278955	1.16977e-10
	PDGFRA	chr13:47440432-47441499	5.85657e-13
	TECRL	chr13:56094283-56094283	1.72417e-09
	ENSCAFG00805023772	chr13:61204364-61204364	1.81147e-10
	ENSCAFG00805023737	chr13:61204364-61205380	2.48302e-12
	ENSCAFG00805023853	chr13:61204364-61205380	2.48302e-12
	SNORA62	chr13:61204364-61205380	2.48302e-12
	MOB1B	chr13:61204364-61218464	2.48302e-12
	SLC4A4	chr13:61356461-61572989	1.48692e-13
	CDK14	chr14:16975501-16975501	1.60118e-12
	ENSCAFG00805007969	chr14:2704244-2704244	1.96665e-10
	ANKMY2	chr14:31168894-31168894	3.25983e-18
	MACC1	chr14:34233333-34233333	1.03252e-09
	RAPGEF5	chr14:36135011-36135011	5.40787e-15
	ENSCAFG00805008696	chr14:36635752-36636312	3.09806e-11
	HYCC1	chr14:36714426-36724942	4.08673e-22
	ENSCAFG00805009457	chr14:37065863-37065863	1.11519e-10
	CCDC126	chr14:37321768-37321768	4.92703e-10
	U6	chr14:39488744-39488744	4.1826e-12
	JAZF1	chr14:41110838-41178516	1.41383e-10
	CHN2	chr14:42354112-42508578	4.86715e-17
	U3	chr14:42475722-42475722	4.0048e-12
	PLEKHA8	chr14:42911814-42911814	5.01163e-10
	MTURN	chr14:43025922-43025922	3.7754e-10
	ZNRF2	chr14:43133242-43136407	1.54654e-14
	NOD1	chr14:43308309-43308309	3.78921e-13
	CRHR2	chr14:43466177-43466177	2.59922e-10
	IMMP2L	chr14:50706891-50734455	2.60446e-12
	DOCK4	chr14:51688774-51688774	2.2136e-09
	LSMEM1	chr14:52204922-52204922	4.00318e-09
	ING3	chr14:59218665-59218665	3.11716e-09
	CPED1	chr14:59365505-59365505	9.58335e-12
	WNT16	chr14:59514690-59514690	5.04092e-12
	FAM3C	chr14:59541438-59579471	1.42681e-12
	ENSCAFG00805009877	chr14:59927549-60076131	1.57517e-35
	AASS	chr14:60095538-60114239	2.97695e-37
	COPG2	chr14:6174271-6174271	1.3628e-09
	COPG2	chr14:6174271-6174271	1.3628e-09
	SND1	chr14:8129325-8129325	1.12716e-09
	MGAT4C	chr15:27810718-27810718	5.6415e-10
	ATP2B1	chr15:30981744-30981744	1.46007e-11
	ENSCAFG00805020476	chr15:42623601-42623601	6.55612e-11
	ENSCAFG00805020464	chr15:42623601-42623601	6.55612e-11
	NT5DC3	chr15:42623601-42623601	6.55612e-11
	ENSCAFG00805020369	chr15:42623601-42623601	6.55612e-11
	ENSCAFG00805020808	chr15:42691949-42691949	9.34478e-14
	ENSCAFG00805020770	chr15:42691949-42691949	9.34478e-14
	ENSCAFG00805020730	chr15:42691949-42691949	9.34478e-14
	HHIP	chr15:43728513-43773917	1.39434e-31
	ANAPC10	chr15:43978207-44002274	2.8455e-12
	LSM6	chr15:44964279-44964279	4.76341e-09
	ENSCAFG00805025120	chr15:44998053-44998053	6.83202e-10
	ENSCAFG00805025205	chr15:44998053-44998053	6.83202e-10
	SLC10A7	chr15:45017692-45145848	6.82516e-15
	ENSCAFG00805023582	chr15:51635564-51635564	4.5368e-11
	RAPGEF2	chr15:56681820-56681820	2.71517e-13
	YBX1	chr15:734229-734229	2.25864e-09
	PPIH	chr15:734229-734229	2.25864e-09
	SLC13A4	chr16:12216021-12216021	5.31186e-11
	ENSCAFG00805009132	chr16:12248378-12248378	9.51103e-15
	ENSCAFG00805009145	chr16:12248378-12248378	9.51103e-15
	ENSCAFG00805010919	chr16:13515214-13515214	4.08844e-10
	ENSCAFG00805010949	chr16:13515214-13515214	4.08844e-10
	GCK	chr16:14383751-14383751	9.9589e-11
	ENSCAFG00805016500	chr16:2285312-2285312	4.77268e-09
	CNTNAP2	chr16:2285312-3672338	3.05015e-15
	GTF2E2	chr16:34516310-34516310	1.01059e-10
	ENSCAFG00805012961	chr16:36880485-36909916	7.36356e-26
	DLC1	chr16:37372819-37389557	1.09461e-42
	TUSC3	chr16:39721064-39721064	2.3796e-16
	FGF20	chr16:41220851-41220851	1.44836e-09
	MICU3	chr16:41254958-41269245	4.60361e-11
	ENSCAFG00805015619	chr16:41375701-41375701	1.775e-16
	CNOT7	chr16:41443048-41443048	1.77769e-10
	MTMR7	chr16:41554912-41554912	3.42515e-10
	ENSCAFG00805008740	chr16:58422789-59323035	2.29574e-18
	ENSCAFG00805006094	chr16:6312365-6312365	1.59931e-14
	ENSCAFG00805008397	chr16:6966935-6966935	6.14502e-15
	ENSCAFG00805008787	chr17:10578271-10578271	7.98042e-11
	ENSCAFG00805008856	chr17:10697948-10697948	2.83557e-10
	ENSCAFG00805009428	chr17:11218675-11357364	4.65367e-19
	ENSCAFG00805030126	chr17:21614754-21614754	9.57267e-12
	MEMO1	chr17:25302073-25302073	3.43909e-13
	ENSCAFG00805011812	chr17:27178654-27209516	4.66554e-10
	ENSCAFG00805012191	chr17:28887414-28981756	6.55044e-19
	CRIM1	chr17:29132456-29191886	4.0912e-18
	FEZ2	chr17:29205964-29205964	1.66694e-14
	ENSCAFG00805012860	chr17:29323312-29329493	4.43061e-16
	ATL2	chr17:30608203-30608203	2.64036e-10
	GALM	chr17:30951755-30951755	2.25006e-14
	ENSCAFG00805021603	chr17:31340647-31340647	1.07851e-11
	MAP4K3	chr17:31422040-31422040	1.07652e-21
	MERTK	chr17:36516063-36516063	7.58184e-10
	REEP1	chr17:39217920-39217920	1.57486e-09
	SFXN5	chr17:50338861-50338861	6.57721e-11
	EMX1	chr17:50416032-50416032	3.14127e-14
	ENSCAFG00805030483	chr17:50416032-50416032	3.14127e-14
	EXOC6B	chr17:50928744-50928744	1.94663e-10
	ENSCAFG00805031135	chr17:51714500-51714500	4.00722e-14
	ENSCAFG00805024703	chr17:53174899-53174899	6.36889e-17
	ENSCAFG00805027296	chr17:54831309-54831309	1.36642e-10
	ENSCAFG00805006844	chr17:59193748-59193748	7.03719e-12
	ENSCAFG00805026487	chr17:61822629-61822629	7.08216e-12
	CRNN	chr17:62064621-62064621	3.14332e-10
	ENSCAFG00805026800	chr17:62212369-62212369	2.9245e-11
	ENSCAFG00805026818	chr17:62245858-62252155	2.36816e-12
	ENSCAFG00805029555	chr17:64092539-64092539	3.38807e-11
	ENSCAFG00805007367	chr17:8129589-8129589	2.6122e-12
	GREB1	chr17:8308509-8308509	7.78596e-13
	LPIN1	chr17:8386215-8386215	5.27148e-11
	COG5	chr18:13383934-13383934	1.363e-11
	SRPK2	chr18:15295429-15295429	1.3959e-12
	LHFPL3	chr18:16068528-16068528	2.36081e-14
	ENSCAFG00805012336	chr18:16987000-17024091	3.7974e-17
	ENSCAFG00805012430	chr18:17024091-17024091	3.7974e-17
	NAPEPLD	chr18:17252653-17252653	1.54877e-12
	ARMC10	chr18:17252653-17252653	1.54877e-12
	FBXL13	chr18:17495782-17499089	2.09856e-11
	CCDC146	chr18:17684400-17684400	2.29197e-11
	GSAP	chr18:17684400-17684400	2.29197e-11
	ENSCAFG00805015228	chr18:17684400-17684400	2.29197e-11
	ELF5	chr18:33750145-33750145	9.86241e-16
	KIAA1549L	chr18:34492395-34492395	8.96844e-13
	ENSCAFG00805028256	chr18:35464066-35464066	3.378e-14
	ENSCAFG00805028646	chr18:35703471-35703471	4.53396e-14
	DTX4	chr18:37983356-37983356	1.00253e-09
	ENSCAFG00805017281	chr18:38393152-38393152	1.06517e-10
	ENSCAFG00805017138	chr18:38393152-38393152	1.06517e-10
	SERPING1	chr18:39037872-39037872	2.08433e-11
	P2RX3	chr18:39260124-39260124	1.0755e-14
	OR5L1	chr18:40542672-40542672	2.41762e-12
	AMBRA1	chr18:43424582-43424582	2.50629e-09
	ENSCAFG00805006770	chr18:45986046-45986046	1.303e-12
	MOB2	chr18:46181492-46181492	4.59781e-11
	PHLDA2	chr18:47358224-47358224	2.92769e-11
	SHANK2	chr18:48280372-48280372	1.39789e-09
	ANO1	chr18:48707007-48707007	2.08784e-10
	PYGM	chr18:52918364-52918364	7.51848e-17
	RASGRP2	chr18:52918364-52918364	7.51848e-17
	NRXN2	chr18:52957570-53022647	6.51084e-17
	SLC22A12	chr18:53186665-53186665	5.87899e-18
	CCDC88B	chr18:53226732-53226732	1.70418e-09
	CD6	chr18:55934117-55947842	2.66217e-12
	TMEM132A	chr18:55977383-55988566	2.74701e-30
	TMEM109	chr18:55981614-55997844	2.74701e-30
	PRPF19	chr18:55997844-56011136	4.0184e-11
	ENSCAFG00805019904	chr19:15163112-15163112	3.81705e-10
	ENSCAFG00805021065	chr19:16256066-16256066	1.56861e-13
	ENSCAFG00805025671	chr19:19636363-19636363	1.9627e-10
	SAP130	chr19:23997924-23997924	2.90083e-09
	MAP3K2	chr19:24601546-24601546	8.28781e-12
	ENSCAFG00805019377	chr19:24728176-24728176	5.80316e-10
	STEAP3	chr19:32188828-32188828	6.36707e-10
	DPP10	chr19:35316016-35367794	2.71876e-12
	ACTR3	chr19:36583444-36583444	1.81808e-11
	ENSCAFG00805026144	chr19:41315203-41628243	5.92822e-24
	ENSCAFG00805026501	chr19:44010425-44082540	5.94799e-32
	ENSCAFG00805027194	chr19:44211944-44592195	1.80274e-22
	ARHGAP15	chr19:46937572-46937572	2.72581e-11
	GTDC1	chr19:47726048-47975978	1.15155e-20
	ENSCAFG00805028932	chr19:48042139-48042139	2.19247e-09
	ZEB2	chr19:48149084-48186558	1.91866e-35
	MBD5	chr19:51680848-51680848	8.88217e-26
	MMADHC	chr19:52824675-52824675	4.49515e-09
	ENSCAFG00805006000	chr19:52960723-52960723	3.10664e-10
	RND3	chr19:53557380-53557380	1.09101e-09
	CACNB4	chr19:54760240-54760240	3.3132e-09
	ITGA8	chr2:20150835-20150835	2.15697e-11
	SEPHS1	chr2:22113073-22113073	9.3413e-11
	NUDT5	chr2:23323758-23323758	2.73842e-10
	SEC61A2	chr2:23323758-23323758	2.73842e-10
	PARD3	chr2:2925875-2925875	1.66878e-14
	GTPBP4	chr2:33007354-33007354	1.88184e-10
	ZMYND11	chr2:33572079-33632590	1.46122e-20
	ENSCAFG00805007429	chr2:36381006-36381006	4.97652e-16
	ENSCAFG00805007498	chr2:36480922-36512335	1.36805e-10
	ENSCAFG00805007619	chr2:36634478-36634478	2.73268e-14
	ENSCAFG00805007700	chr2:36744284-36744284	1.0106e-11
	NR3C1	chr2:37319846-37319846	7.8753e-17
	U6	chr2:37702652-37702652	1.08392e-10
	ENSCAFG00805008775	chr2:37769059-37769059	1.13269e-17
	ENSCAFG00805008734	chr2:37769059-37771411	1.13269e-17
	YIPF5	chr2:38038935-38038935	2.42912e-09
	SH3RF2	chr2:39681750-39681750	8.90198e-14
	ENSCAFG00805009131	chr2:39681750-39681750	8.90198e-14
	ENSCAFG00805009862	chr2:39757796-39795419	2.03575e-26
	RBM27	chr2:39807131-39807571	2.78558e-23
	ENSCAFG00805010343	chr2:40005030-40005030	8.90563e-20
	PPP2R2B	chr2:40210120-40210120	3.43409e-15
	STK32A	chr2:40721311-40721311	1.33749e-16
	DPYSL3	chr2:40876959-40876959	5.70407e-19
	ARID1A	chr2:72776303-72776303	1.75653e-13
	ENSCAFG00805025083	chr2:74875833-74922753	1.63153e-20
	PITHD1	chr2:75118303-75118303	2.66142e-12
	RPL11	chr2:75119947-75167057	6.66792e-19
	ASAP3	chr2:75337976-75337976	2.35836e-12
	KDM1A	chr2:75714936-75714936	3.9295e-11
	ENSCAFG00805000938	chr2:76413732-76413732	1.73704e-15
	ALPL	chr2:76999979-76999979	1.35721e-09
	U6	chr2:77562692-77562692	1.80096e-12
	HP1BP3	chr2:77562692-77578905	5.4169e-25
	SH2D5	chr2:77614331-77624218	1.63548e-32
	ENSCAFG00805002795	chr2:77624218-77624218	1.63548e-32
	PAX7	chr2:79289801-79357216	1.15942e-11
	IGSF21	chr2:79754760-79769360	1.80846e-22
	ACTL8	chr2:80040663-80105246	1.24495e-16
	ARHGEF10L	chr2:80215150-80264786	2.75354e-18
	RCC2	chr2:80352543-80352543	2.18397e-09
	PADI3	chr2:80420206-80462532	1.65729e-17
	ENSCAFG00805004183	chr2:80435575-80440504	1.65729e-17
	SPATA21	chr2:80797668-80797668	2.31262e-09
	ARHGEF19	chr2:80969210-80969210	2.0733e-20
	CASP9	chr2:81559770-81559770	1.41648e-11
	ENSCAFG00805000856	chr2:81559770-81559770	1.41648e-11
	FHAD1	chr2:81658135-81666255	9.74634e-13
	KAZN	chr2:81851038-82614389	7.27503e-21
	TNFRSF1B	chr2:83646998-83646998	3.3044e-11
	ENSCAFG00805002306	chr2:83646998-83646998	3.3044e-11
	ENSCAFG00805002861	chr2:83954982-83954982	4.8319e-24
	ENSCAFG00805002896	chr2:83974239-83974239	7.24469e-12
	CASZ1	chr2:84763340-84763340	3.76831e-11
	ENSCAFG00805019832	chr20:17204224-17204224	3.93604e-14
	ENSCAFG00805020456	chr20:17817176-17817176	3.79853e-09
	FOXP1	chr20:21112536-21112536	1.75086e-09
	TAFA1	chr20:23735648-23735648	2.53883e-11
	SUCLG2	chr20:24081950-24081950	5.21765e-11
	ENSCAFG00805027703	chr20:24414264-24519123	2.51954e-17
	ENSCAFG00805027792	chr20:24519123-24519123	4.38649e-10
	ENSCAFG00805028460	chr20:25374738-25377924	1.41911e-16
	ENSCAFG00805029151	chr20:26617270-26617270	3.26329e-10
	PRICKLE2	chr20:27021292-27267491	1.38183e-11
	ATXN7	chr20:27420414-27442750	1.03025e-10
	SYNPR	chr20:27954814-27975831	4.01638e-24
	PTPRG	chr20:29660742-29660742	1.58226e-10
	ENSCAFG00805031093	chr20:30009270-30009270	3.86816e-10
	FHIT	chr20:30693659-30693659	7.69798e-14
	CACNA2D3	chr20:35958187-36121771	2.90075e-18
	ARHGAP45	chr20:58150552-58150552	2.6492e-11
	ABCA7	chr20:58150552-58150552	2.6492e-11
	ENSCAFG00805005421	chr21:11357864-11357864	3.23605e-15
	ENSCAFG00805005714	chr21:12502309-12502309	2.19868e-13
	U2	chr21:12557208-12557208	1.07149e-10
	TMEM135	chr21:12557208-12735912	1.07149e-10
	ME3	chr21:13078080-13119074	2.57103e-12
	PICALM	chr21:13546096-13546096	5.69728e-10
	TMEM126B	chr21:13911941-13911941	1.28122e-15
	DLG2	chr21:13911941-15607163	3.00701e-16
	ENSCAFG00805019293	chr21:19652912-20209916	3.37394e-12
	MYO7A	chr21:21728792-21728792	4.5539e-09
	ENSCAFG00805024969	chr21:21806663-21806663	2.45582e-12
	ACER3	chr21:21871141-21871141	2.00454e-10
	ENSCAFG00805025272	chr21:21871141-21871141	2.00454e-10
	ENSCAFG00805013257	chr21:27585580-27585580	1.64024e-10
	ENSCAFG00805019587	chr21:27756402-27756402	8.62857e-16
	OLFML1	chr21:31698412-31698412	1.80122e-16
	ENSCAFG00805015259	chr21:32652848-32652848	5.94162e-10
	DENND2B	chr21:32747613-32747613	4.06245e-09
	ENSCAFG00805018997	chr21:33465959-33465959	4.62871e-13
	WEE1	chr21:33465959-33465959	4.62871e-13
	AMPD3	chr21:34216272-34216272	2.57034e-24
	IRAG1	chr21:34346004-34406412	1.55171e-13
	ENSCAFG00805022518	chr21:34647849-34648594	1.14848e-22
	ENSCAFG00805022846	chr21:34647849-34740704	4.27715e-29
	GALNT18	chr21:34991088-35309748	4.74415e-16
	USP47	chr21:35600507-35600507	3.95274e-15
	ABCC8	chr21:40700167-40700167	5.42556e-10
	KCNC1	chr21:40991877-41031626	1.11999e-17
	SERGEF	chr21:40991877-41093444	1.11999e-17
	IGSF22	chr21:41758247-41758247	2.00265e-22
	TMEM86A	chr21:41758247-41758247	2.00265e-22
	U12	chr21:42173836-42173836	6.46271e-10
	ENSCAFG00805030469	chr21:42173836-42837315	6.79029e-41
	ENSCAFG00805030741	chr21:42400582-42400582	5.01644e-13
	HTATIP2	chr21:43063543-43084941	4.58669e-38
	ENSCAFG00805030843	chr21:43083718-43095851	7.17625e-27
	NELL1	chr21:43354571-43947612	6.14127e-31
	GAS2	chr21:45066897-45079812	4.38053e-11
	ENSCAFG00805031031	chr21:45421482-45421482	2.6085e-10
	ENSCAFG00805031059	chr21:46594674-46605740	2.33441e-22
	ENSCAFG00805031084	chr21:46605740-46760307	2.33655e-20
	ANO3	chr21:47991611-48151355	4.61996e-16
	ENSCAFG00805005854	chr21:48835198-48835198	9.68939e-13
	LGR4	chr21:48864929-48908961	1.7403e-16
	BDNF	chr21:49087521-49087521	3.78373e-14
	ENSCAFG00805006229	chr21:49116288-49116288	2.9667e-19
	KCNA4	chr21:51053632-51053632	1.28248e-10
	FSHB	chr21:51226791-51226791	3.86838e-09
	ENSCAFG00805007596	chr21:51516853-51516853	9.18611e-12
	ENSCAFG00805024829	chr21:8397565-8397565	2.2081e-09
	ENSCAFG00805024876	chr21:8397565-8397565	2.2081e-09
	ENSCAFG00805016887	chr22:13867551-13867551	3.63798e-09
	ENSCAFG00805027163	chr22:32086433-32086433	8.10749e-14
	NDFIP2	chr22:32919142-32919142	4.32139e-09
	ENSCAFG00805027639	chr22:33467840-33467840	3.6125e-10
	SPRY2	chr22:33467840-33467840	3.6125e-10
	ENSCAFG00805027942	chr22:35255114-35255114	1.75574e-12
	EFNB2	chr22:55733128-55738612	2.80469e-10
	U6	chr22:58261130-58261130	3.65441e-09
	MCF2L	chr22:60680920-60680920	1.46942e-09
	NAA16	chr22:9274961-9274961	3.91034e-10
	RPL14	chr23:10132749-10132749	5.31812e-10
	ENTPD3	chr23:10132749-10132749	5.31812e-10
	NKTR	chr23:11972936-11972936	8.87773e-10
	ENSCAFG00805018038	chr23:12059379-12059379	2.45115e-19
	HHATL	chr23:12059379-12075101	2.45115e-19
	ENSCAFG00805018535	chr23:12194016-12194016	3.22778e-09
	ENSCAFG00805018569	chr23:12208054-12208054	2.91383e-13
	POMGNT2	chr23:12350352-12350352	4.13568e-34
	CMTM7	chr23:12575183-12575183	1.56757e-20
	CMTM8	chr23:12679799-12679799	1.6813e-11
	ENSCAFG00805020351	chr23:13295564-13295564	4.1198e-13
	U6	chr23:13295564-13295564	4.1198e-13
	RBMS3	chr23:15484959-15923802	1.37732e-13
	PYGB	chr23:1639205-1639205	6.22887e-11
	KAT2B	chr23:23737661-23737661	6.49985e-28
	KCNH8	chr23:24225917-24322554	5.50466e-17
	ENSCAFG00805026390	chr23:28002683-28002683	1.58682e-10
	ATP2C1	chr23:28682780-28682780	9.47641e-19
	ANAPC13	chr23:31770012-31770012	1.36189e-16
	CEP63	chr23:31770012-31807542	1.36189e-16
	EPHB1	chr23:32040031-32333554	1.86701e-15
	ENSCAFG00805029624	chr23:36691664-36938961	6.69931e-16
	SPSB4	chr23:37547610-37612413	2.63823e-16
	PXYLP1	chr23:37673107-37673107	5.78948e-11
	ENSCAFG00805030315	chr23:38223452-38223452	1.77218e-11
	TFDP2	chr23:38293171-38293171	2.12642e-19
	PLS1	chr23:38870308-38870308	9.4457e-12
	TRPC1	chr23:38885528-38885528	6.75868e-11
	AADACL2	chr23:46840840-46841091	1.6485e-12
	ENSCAFG00805029633	chr23:48959743-48959743	1.02239e-13
	ENSCAFG00805029872	chr23:49528068-49551559	6.97204e-16
	PLCH1	chr23:50018441-50018441	4.08639e-16
	GMPS	chr23:50202244-50202244	5.27424e-21
	KCNAB1	chr23:50600075-50677054	2.33339e-18
	TIPARP	chr23:50806746-50806746	1.35543e-13
	LEKR1	chr23:50952936-51105645	4.65244e-28
	MYRIP	chr23:9941387-9941387	1.15124e-10
	PLCB1	chr24:14054941-14271821	3.23894e-12
	ENSCAFG00805027042	chr24:16367200-16367200	3.52999e-14
	GPCPD1	chr24:16582128-16582128	2.09706e-10
	ENSCAFG00805027566	chr24:16886115-16886115	1.43491e-13
	SLC23A2	chr24:17088301-17088301	2.98746e-09
	EPB41L1	chr24:25478578-25478578	1.38525e-09
	KIZ	chr24:2680558-2680558	3.55585e-14
	YWHAB	chr24:32960836-32960836	4.54088e-09
	PABPC1L	chr24:32960836-32960836	4.54088e-09
	ENSCAFG00805023366	chr24:33549066-33549066	1.46605e-12
	ENSCAFG00805023308	chr24:33549066-33549066	1.46605e-12
	ENSCAFG00805027177	chr24:3390608-3390608	2.31151e-17
	SLC13A3	chr24:34480092-34480092	1.27428e-11
	ENSCAFG00805011353	chr24:37703672-37703672	4.23806e-09
	ATP9A	chr24:38474491-38474491	4.48833e-09
	SLC24A3	chr24:4114688-4114688	2.31151e-17
	PCK1	chr24:43287179-43287179	2.62768e-10
	ENSCAFG00805017952	chr24:44029957-44029957	6.04477e-10
	NELFCD	chr24:44482188-44482188	8.88768e-19
	CTSZ	chr24:44503680-44506755	6.83419e-22
	TUBB1	chr24:44506268-44516419	6.83419e-22
	ENSCAFG00805019746	chr24:44516419-44516419	2.02997e-18
	ENSCAFG00805018716	chr24:45309338-45309338	1.14117e-27
	MTG2	chr24:47067065-47067065	1.20351e-10
	OSBPL2	chr24:47091656-47091656	1.28789e-16
	GATA5	chr24:47266587-47266587	3.73664e-16
	ENSCAFG00805023503	chr24:47412458-47412458	8.08897e-10
	ENSCAFG00805024795	chr24:47824209-47824209	1.13509e-09
	ENSCAFG00805025950	chr24:47855639-47855639	2.44134e-19
	ENSCAFG00805026589	chr24:47905296-47937123	1.89423e-20
	EEF1A2	chr24:47944158-47944158	5.36372e-12
	KAT14	chr24:5327478-5327478	5.07071e-11
	ENSCAFG00805029669	chr24:5327478-5327478	5.07071e-11
	KIF16B	chr24:6763846-6763846	1.75662e-09
	ISM1	chr24:9811869-9811869	1.68399e-10
	SPATA13	chr25:14787843-14787843	1.12804e-12
	GALNTL6	chr25:23491308-23583716	1.14974e-15
	GALNT7	chr25:23985041-23985041	1.39511e-12
	INTS9	chr25:28864139-28864139	4.28094e-10
	ENSCAFG00805017586	chr25:29086047-29086047	1.8671e-10
	TRIP12	chr25:42403585-42403585	8.91301e-10
	ASB18	chr25:47339844-47339844	1.04517e-10
	ANKMY1	chr25:50826258-50844620	2.2393e-14
	ENSCAFG00805024808	chr25:50957444-50957444	2.85908e-09
	MAB21L4	chr25:51041923-51041923	1.36051e-10
	ENSCAFG00805016059	chr25:866026-866026	2.27123e-09
	ENSCAFG00805028857	chr25:9569907-9569907	3.14918e-14
	THOC5	chr26:23184436-23184436	1.92271e-11
	NIPSNAP1	chr26:23184436-23184436	1.92271e-11
	ENSCAFG00805022385	chr26:31226500-31226500	2.61653e-09
	MAPK1	chr26:31226500-31281886	3.5972e-11
	PCDH15	chr26:33955554-34695510	2.00928e-19
	PRKG1	chr26:36814320-37175382	1.04239e-11
	ENSCAFG00805015098	chr26:37402486-37402486	1.31043e-16
	ENSCAFG00805015616	chr26:37968441-37968441	1.94154e-14
	PAPSS2	chr26:37968441-37968441	1.94154e-14
	ENSCAFG00805016344	chr26:38567898-38567898	5.27196e-10
	CLEC1B	chr27:10186503-10186503	2.95759e-12
	ENSCAFG00805021593	chr27:10186503-10186503	2.95759e-12
	ENSCAFG00805024564	chr27:11137098-11137098	2.12197e-15
	ITPR2	chr27:25708878-25727842	7.67944e-17
	ENSCAFG00805019831	chr27:26140338-26145576	1.69923e-16
	MRPS35	chr27:26560453-26560453	6.86123e-12
	ENSCAFG00805024954	chr27:32192082-32192082	1.07855e-09
	TMEM117	chr27:36454971-36454971	1.46065e-15
	VDR	chr27:39681345-39681345	8.51565e-10
	ZFYVE27	chr28:11210773-11210773	4.31157e-11
	HPSE2	chr28:12077304-12077304	7.2803e-11
	ENSCAFG00805027363	chr28:12597928-12597928	3.97889e-11
	DNMBP	chr28:12937968-12986982	2.15103e-20
	ENSCAFG00805028444	chr28:13058737-13059310	1.03322e-17
	CPN1	chr28:13059310-13093856	4.64168e-14
	LBX1	chr28:14059629-14059629	1.23706e-10
	BTRC	chr28:14235554-14235554	7.87853e-18
	ENSCAFG00805018908	chr28:16754563-16754563	4.72856e-11
	ENSCAFG00805019856	chr28:17439072-17484395	1.37088e-15
	XPNPEP1	chr28:21514456-21514456	4.59146e-18
	ADD3	chr28:21732264-21732264	6.6082e-12
	MXI1	chr28:21807117-21807117	2.26676e-12
	ENSCAFG00805022836	chr28:22051308-22051308	5.62789e-27
	ENSCAFG00805022867	chr28:22051308-22051308	5.62789e-27
	DUSP5	chr28:22071441-22071441	1.38424e-18
	ENSCAFG00805023818	chr28:22302446-22302446	4.55367e-20
	SHOC2	chr28:22529499-22529499	9.39021e-16
	ENSCAFG00805018934	chr28:25894194-25894194	1.02991e-10
	ENSCAFG00805028800	chr28:32435367-32435367	1.90318e-09
	CTBP2	chr28:34771359-34771359	6.75347e-27
	ENSCAFG00805015201	chr28:38821927-38855064	8.75082e-16
	EBF3	chr28:38855058-38855064	2.20774e-14
	ENSCAFG00805015523	chr28:39006569-39006569	4.04144e-10
	ENSCAFG00805021605	chr28:5774869-5774869	6.6075e-10
	ENSCAFG00805030962	chr28:9670281-9670281	7.61992e-20
	NKAIN3	chr29:13069848-13469867	1.17671e-25
	ENSCAFG00805015355	chr29:14537201-14537201	3.14722e-15
	ENSCAFG00805015308	chr29:14537201-14650371	3.14722e-15
	CYP7B1	chr29:15055125-15055125	1.71991e-10
	ARMC1	chr29:15778251-15778251	1.53408e-10
	CRH	chr29:16380117-16380117	1.08282e-09
	KCNB2	chr29:22004685-22046256	6.69786e-12
	RALYL	chr29:31868005-32090550	1.25638e-18
	E2F5	chr29:32340741-32340741	8.24533e-11
	MMP16	chr29:34715577-34715577	1.78077e-10
	ENSCAFG00805022988	chr29:3615908-3971515	2.56375e-15
	ENSCAFG00805020527	chr29:40293098-40293098	4.12522e-09
	ENSCAFG00805020475	chr29:40293098-40293098	4.12522e-09
	NDUFAF6	chr29:40349317-40349317	2.32017e-09
	ENSCAFG00805021291	chr29:41399845-41416227	6.10115e-23
	ENSCAFG00805021458	chr29:41413190-41428004	6.51621e-21
	PTDSS1	chr29:41475890-41477780	7.82575e-19
	CPQ	chr29:41652323-41803622	4.86243e-11
	ARSK	chr3:14058769-14058769	2.66693e-11
	FAM81B	chr3:14178689-14178689	3.88316e-10
	MCTP1	chr3:14578010-14578010	7.26696e-10
	REEP5	chr3:263039-263039	1.98967e-28
	APC	chr3:263039-263039	1.98967e-28
	FER	chr3:2927553-2927553	2.11662e-21
	ENSCAFG00805025970	chr3:53002224-53002224	1.1475e-10
	ZNF710	chr3:53493681-53493681	4.03105e-09
	ENSCAFG00805003950	chr3:57184346-57184346	7.62663e-17
	ZBTB49	chr3:70337222-70337222	4.50596e-10
	STX18	chr3:70513253-70513253	1.79223e-16
	UGDH	chr3:73388162-73388162	2.94035e-09
	TMEM156	chr3:73980157-73980157	8.63339e-10
	TBC1D1	chr3:74689527-74891318	1.02163e-18
	PGM2	chr3:74916961-74930300	4.74722e-21
	RELL1	chr3:75098988-75098988	1.88686e-16
	ENSCAFG00805004580	chr3:75228595-75230900	5.54726e-16
	NWD2	chr3:75230900-75294111	7.19815e-13
	ENSCAFG00805004593	chr3:75565044-75565044	3.06896e-10
	ENSCAFG00805004595	chr3:75766623-75766623	9.29503e-26
	ENSCAFG00805004869	chr3:75807255-75807255	3.85578e-10
	ENSCAFG00805004905	chr3:76119608-76187697	5.09863e-17
	ENSCAFG00805004930	chr3:76187697-76202334	2.74408e-21
	ENSCAFG00805005188	chr3:76216525-76416178	4.61403e-19
	ENSCAFG00805005575	chr3:81037818-81170916	1.45939e-19
	PAM	chr3:8214289-8214289	2.42558e-16
	PPARGC1A	chr3:86662176-86662176	8.65955e-11
	ENSCAFG00805009295	chr3:88027515-88027515	1.19883e-11
	ENSCAFG00805009422	chr3:88027515-88027515	1.19883e-11
	ENSCAFG00805009868	chr3:88724547-89302201	5.65518e-23
	TUBGCP4	chr30:10541523-10541523	4.48165e-11
	DNAAF4	chr30:21153008-21153008	7.0906e-12
	TCF12	chr30:22792141-22792141	4.04276e-09
	ENSCAFG00805018296	chr30:22923302-22923302	1.00273e-12
	CGNL1	chr30:22993563-23038114	2.62992e-17
	ENSCAFG00805018465	chr30:23038114-23038114	1.3779e-10
	ALDH1A2	chr30:23620900-23660049	8.38215e-35
	LIPC	chr30:23775179-23895015	4.87424e-25
	SLTM	chr30:24191636-24191636	6.25876e-11
	RNF111	chr30:24233813-24302852	3.7204e-33
	ENSCAFG00805024118	chr30:26258778-26431442	8.54586e-15
	CILP	chr30:29994715-29994715	2.74901e-21
	MEGF11	chr30:30925113-30967447	2.01361e-18
	CORO2B	chr30:33122780-33122780	6.8739e-10
	ENSCAFG00805014495	chr30:35837336-35837336	4.49284e-10
	ENSCAFG00805016093	chr30:36373379-36373379	3.49519e-09
	CD276	chr30:37417825-37417825	3.87304e-09
	CCDC33	chr30:37837914-37837914	3.83223e-09
	ETFA	chr30:40281541-40281541	9.54689e-11
	TMEM266	chr30:40451975-40451975	4.01004e-18
	GANC	chr30:9574786-9574786	8.65361e-11
	ROBO2	chr31:10589475-11349635	3.65093e-30
	ENSCAFG00805029359	chr31:11701601-11792440	3.44389e-26
	ENSCAFG00805029516	chr31:11770225-11770225	1.11015e-10
	HSPA13	chr31:11792440-11809215	8.33418e-13
	SAMSN1	chr31:12050949-12050949	2.18253e-12
	ENSCAFG00805029833	chr31:12314735-12314735	2.15405e-25
	ENSCAFG00805029852	chr31:12314735-12314735	2.15405e-25
	ENSCAFG00805029784	chr31:12314735-12332563	2.15405e-25
	ENSCAFG00805029866	chr31:12332563-12332563	1.28313e-09
	ENSCAFG00805014682	chr31:18792005-18792005	1.43807e-09
	APP	chr31:22144645-22144645	1.56387e-13
	ENSCAFG00805018482	chr31:23747273-23749033	2.17491e-15
	GRIK1	chr31:25018944-25372436	2.91712e-42
	CLDN8	chr31:25617107-25617107	4.24395e-15
	ENSCAFG00805023782	chr31:25834958-25834958	1.13564e-09
	ENSCAFG00805015626	chr31:28299750-28299750	3.5169e-09
	ENSCAFG00805015548	chr31:28299750-28299750	3.5169e-09
	ENSCAFG00805018329	chr31:29243628-29243628	4.38785e-10
	KCNE2	chr31:29311026-29311026	7.62386e-10
	DOP1B	chr31:31173006-31173006	6.45919e-11
	HLCS	chr31:31763939-31778366	4.4575e-13
	RIPPLY3	chr31:31843442-31843442	1.42348e-17
	CADM2	chr31:3219121-3219121	4.00098e-09
	DSCAM	chr31:35280781-35280781	1.30924e-11
	TMPRSS3	chr31:36596074-36596074	1.26989e-15
	AGPAT3	chr31:37652281-37652281	3.90563e-10
	ENSCAFG00805027612	chr31:7981444-7981444	1.14726e-19
	ENSCAFG00805027590	chr31:7981444-7981444	1.14726e-19
	ENSCAFG00805027688	chr31:8026536-8026536	5.28507e-16
	ROBO1	chr31:8093411-8619191	1.17837e-23
	COL25A1	chr32:10403846-10738006	3.24828e-14
	EMCN	chr32:17606470-17606470	2.16357e-12
	DNAJB14	chr32:17999676-17999676	1.01483e-12
	LAMTOR3	chr32:18050863-18054296	3.72356e-17
	ENSCAFG00805019611	chr32:18399774-18399774	3.05395e-18
	PDLIM5	chr32:22585523-22585523	2.31833e-10
	GRID2	chr32:23332635-23531740	2.41199e-17
	FAM13A	chr32:27624205-27901843	6.52824e-23
	NAP1L5	chr32:27995884-27995884	2.86639e-22
	HERC3	chr32:27995884-28089749	2.86639e-22
	ENSCAFG00805022824	chr32:38311156-38311156	4.71551e-09
	ENSCAFG00805024050	chr32:38914901-38969372	8.49895e-11
	FAM241A	chr32:7905312-7905312	2.33194e-11
	ENSCAFG00805031018	chr32:7905312-8149590	2.41856e-12
	ELOVL6	chr32:9618539-9618539	1.11523e-15
	ENSCAFG00805024197	chr33:17001995-17001995	5.94477e-13
	ENSCAFG00805024688	chr33:17046741-17066932	5.40771e-23
	SLC35A5	chr33:17745387-17745387	1.24986e-14
	LSAMP	chr33:20667450-21078311	8.63667e-18
	ENSCAFG00805017170	chr33:23642745-23642745	3.42612e-11
	CD80	chr33:23857816-23857816	3.50743e-09
	POGLUT1	chr33:23857816-23857816	3.50743e-09
	ENSCAFG00805018124	chr33:26701640-26708207	1.49489e-14
	ENSCAFG00805018108	chr33:26701640-26708207	1.49489e-14
	ENSCAFG00805018153	chr33:26708207-26708207	1.49489e-14
	PDIA5	chr33:26762244-26762244	5.15528e-10
	KALRN	chr33:28392737-28393024	1.30873e-19
	ITGB5	chr33:28512940-28594849	4.49448e-33
	ENSCAFG00805022671	chr33:28694001-28694001	4.05155e-25
	ENSCAFG00805022932	chr33:28891346-28910332	9.45743e-11
	ZNF148	chr33:28891346-28949928	1.76057e-34
	OSBPL11	chr33:29207084-29207084	1.70728e-10
	PIGX	chr33:30465326-30465326	5.04053e-14
	APOD	chr33:31203141-31203141	4.63501e-09
	ENSCAFG00805030882	chr33:31620320-31620320	6.96724e-11
	ENSCAFG00805030880	chr33:31620320-31620320	6.96724e-11
	YEATS2	chr34:16924841-16924841	1.82211e-16
	EHHADH	chr34:18203583-18203583	3.38811e-11
	MAP3K13	chr34:18266043-18266043	1.38646e-18
	ENSCAFG00805016095	chr34:18904039-18904039	1.44941e-11
	ST6GAL1	chr34:19687647-19687647	4.28338e-16
	ENSCAFG00805024268	chr34:26003257-26014812	1.02787e-09
	IFT80	chr34:26602400-26602400	4.00253e-17
	ENSCAFG00805025485	chr34:26714909-26714909	1.18981e-17
	CTNND2	chr34:2888182-3365269	1.13874e-20
	ZBBX	chr34:32497681-32497681	3.96471e-09
	ENSCAFG00805021478	chr34:36252571-36252571	4.8963e-10
	ENSCAFG00805018055	chr34:40773420-40773420	2.85147e-09
	ENSCAFG00805019881	chr34:4775707-4775707	3.10155e-13
	SEMA5A	chr34:4775707-4775707	3.10155e-13
	ENSCAFG00805020636	chr34:7108704-7115483	9.79481e-12
	ENSCAFG00805021635	chr34:8258692-8258692	3.01774e-09
	GCNT2	chr35:11639615-11666481	1.96879e-12
	ELOVL2	chr35:12040599-12040599	6.11063e-11
	ADTRP	chr35:12658317-12658317	1.95766e-11
	SIRT5	chr35:14330227-14330227	7.18182e-16
	NUP153	chr35:17836133-17836133	3.81844e-09
	E2F3	chr35:20490163-20490163	2.34476e-42
	RIPOR2	chr35:24267470-24294261	1.89453e-11
	GABBR1	chr35:27710149-27710149	3.08565e-10
	ENSCAFG00805020334	chr35:3207581-3207581	1.8416e-17
	ENSCAFG00805021292	chr35:3432878-3551458	3.07684e-11
	RIOK1	chr35:8714340-8714340	3.46157e-15
	LRP2	chr36:14231882-14231882	1.29723e-09
	RAPGEF4	chr36:17561736-17561736	6.21264e-10
	ENSCAFG00805025286	chr36:23872308-23872308	3.14038e-15
	ZSWIM2	chr36:29386497-29386497	2.99698e-10
	GULP1	chr36:30583988-30583988	5.09732e-11
	U6	chr37:10086876-10086876	3.96232e-11
	HYCC2	chr37:10086876-10086876	3.96232e-11
	CASP10	chr37:10184048-10184048	3.90918e-12
	TRAK2	chr37:10316859-10316859	1.71996e-11
	MPP4	chr37:10571397-10571397	2.68338e-09
	TMEM237	chr37:10571397-10571397	2.68338e-09
	ALS2	chr37:10650756-10650756	2.66195e-10
	ENSCAFG00805027392	chr37:10986407-10986407	8.27102e-15
	ICOS	chr37:12548150-12584525	7.35658e-13
	ENSCAFG00805018541	chr37:13151178-13151178	1.32732e-10
	PLEKHM3	chr37:16068666-16068666	7.62901e-21
	MAP2	chr37:17358655-17358655	2.31058e-16
	ENSCAFG00805027581	chr37:18892559-18892559	2.51969e-13
	ERBB4	chr37:18892559-19085345	2.51969e-13
	ENSCAFG00805030589	chr37:23606659-23606659	2.5991e-20
	ENSCAFG00805013466	chr37:24550845-24550845	3.37641e-11
	STK36	chr37:25213964-25213964	3.30738e-09
	ZFAND2B	chr37:25635858-25635858	2.44427e-10
	ABCB6	chr37:25635858-25635858	2.44427e-10
	ENSCAFG00805020355	chr37:25683735-25683735	8.70287e-12
	DNPEP	chr37:25797067-25797067	5.00224e-15
	ANKRD44	chr37:6638415-6638415	7.95259e-19
	PLCL1	chr37:7171585-7181130	1.66079e-17
	U6	chr37:8259453-8259453	4.66252e-13
	SATB2	chr37:8480785-8543502	5.066e-15
	KCTD3	chr38:11706709-11706709	1.76592e-14
	ENSCAFG00805017906	chr38:12293207-12323197	2.37325e-12
	ESRRG	chr38:12517844-12856519	1.33963e-19
	TGFB2	chr38:14158276-14207635	1.40661e-16
	ENSCAFG00805019073	chr38:14207635-14207635	8.11792e-14
	ENSCAFG00805019137	chr38:14641822-14789960	2.27126e-21
	ENSCAFG00805019734	chr38:15410170-15410170	2.94573e-26
	ENSCAFG00805019820	chr38:15410170-15410170	2.94573e-26
	ENSCAFG00805019905	chr38:15422219-15430799	5.19831e-17
	EPRS1	chr38:15430799-15454757	5.46918e-27
	ENSCAFG00805021352	chr38:15773787-15825526	7.49004e-45
	MARK1	chr38:15990918-15990918	2.16928e-13
	LMX1A	chr38:18676660-18676660	2.39138e-09
	ENSCAFG00805021241	chr38:20648705-20648705	3.61783e-09
	ENSCAFG00805021481	chr38:20680389-20687500	3.93366e-30
	DDR2	chr38:20720499-20831643	6.31531e-24
	NOS1AP	chr38:21071044-21160800	9.2348e-21
	ENSCAFG00805022832	chr38:21364303-21384804	8.47583e-16
	ATF6	chr38:21484099-21484099	4.73439e-26
	ENSCAFG00805023080	chr38:21603425-21603529	2.96713e-09
	SLAMF1	chr38:22493395-22493395	3.10469e-10
	NCSTN	chr38:22705246-22705246	2.23635e-10
	ENSCAFG00805030378	chr38:23409194-23555461	5.23063e-10
	FCER1A	chr38:23555461-23555461	5.23063e-10
	CADM3	chr38:23647465-23647465	2.32475e-10
	ENSCAFG00805030627	chr38:23677654-23677654	3.01608e-10
	KIRREL1	chr38:24400387-24400387	3.61919e-14
	BRINP3	chr38:8881186-9114877	5.54053e-16
	HK1	chr4:21139589-21139589	5.3742e-11
	AIFM2	chr4:21831011-21831011	1.10574e-09
	PALD1	chr4:22162657-22162657	9.03395e-10
	KCNMA1	chr4:28128926-28128926	2.42859e-11
	U6	chr4:28360469-28360469	2.63792e-15
	ZMIZ1	chr4:29725213-29725213	1.67381e-12
	DYDC1	chr4:30209032-30209032	7.17874e-10
	ENSCAFG00805025713	chr4:30209032-30209032	7.17874e-10
	ENSCAFG00805001423	chr4:37666367-37666367	6.44333e-10
	LYST	chr4:4485842-4485842	1.26124e-12
	TENM2	chr4:45101564-45101564	2.40433e-11
	ENSCAFG00805007952	chr4:45458832-45458832	4.25904e-11
	ENSCAFG00805007922	chr4:45458832-45458832	4.25904e-11
	ENSCAFG00805008000	chr4:45458832-45667887	1.00695e-17
	TARBP1	chr4:5795860-5795860	4.8584e-10
	RICTOR	chr4:70899381-70899381	3.61029e-09
	NIPBL	chr4:72644005-72644005	7.96609e-17
	SLC1A3	chr4:72845010-72924543	3.42694e-26
	RANBP3L	chr4:73171982-73171982	1.02568e-17
	SKP2	chr4:73259096-73259096	3.8212e-14
	UGT3A2	chr4:73461628-73474317	1.54836e-29
	IL7R	chr4:73565392-73565392	1.66245e-09
	ENSCAFG00805003914	chr4:73672023-73707008	1.76885e-36
	ENSCAFG00805004058	chr4:73943785-73943785	5.52661e-17
	ENSCAFG00805004047	chr4:73943785-74008988	5.52661e-17
	U6	chr4:74008988-74008988	5.41497e-11
	PRLR	chr4:74157380-74157380	2.10359e-21
	DNAJC21	chr4:74267816-74267816	2.12582e-19
	TTC23L	chr4:74306826-74365812	3.19646e-50
	RAD1	chr4:74306826-74365812	3.19646e-50
	U6	chr4:74343270-74343270	2.04891e-40
	RAI14	chr4:74413832-74512628	1.71072e-50
	ENSCAFG00805004452	chr4:74961025-75011757	1.33257e-33
	TARS1	chr4:75131528-75154215	3.47682e-20
	ENSCAFG00805000135	chr4:75154215-75154215	5.19709e-10
	U4	chr4:75597581-75597581	1.07528e-19
	ENSCAFG00805000224	chr4:75757504-75757504	8.62917e-10
	CDH9	chr4:80146095-80146095	3.72248e-12
	ENSCAFG00805001490	chr4:83841378-83841378	6.42568e-11
	U2	chr4:87129258-87129258	4.09989e-09
	ENSCAFG00805001900	chr4:87342428-87348227	2.2221e-20
	ENSCAFG00805004641	chr4:8805582-8805582	4.4763e-09
	ARV1	chr4:8805582-8805582	4.4763e-09
	FBXL7	chr4:88878324-88897553	2.30913e-16
	OR10G9	chr5:10479949-10479949	3.11007e-10
	OAF	chr5:13809015-13809015	4.73526e-13
	ZBTB16	chr5:19175553-19175553	1.13528e-17
	ENSCAFG00805002802	chr5:27487530-27507144	1.70295e-14
	MMP3	chr5:29088036-29088036	5.72011e-13
	ENSCAFG00805000278	chr5:30101733-30101733	1.10256e-14
	ANKFY1	chr5:30461727-30527488	3.85725e-23
	ENSCAFG00805000490	chr5:30527488-30527488	9.55461e-16
	SPNS3	chr5:30661513-30661513	4.16322e-09
	PIK3R5	chr5:33770326-33774317	1.35821e-10
	GSG1L2	chr5:34477488-34477488	1.84033e-12
	GLP2R	chr5:34477488-34489269	1.84033e-12
	GAS7	chr5:34710066-34710066	1.20889e-10
	MYH8	chr5:34882944-34882944	4.11579e-25
	MAP2K4	chr5:36441391-36441391	1.11311e-10
	ARHGAP44	chr5:37036246-37123899	9.85113e-25
	ELAC2	chr5:37200418-37200418	1.16443e-13
	HS3ST3A1	chr5:37621510-37665411	1.47431e-24
	ENSCAFG00805020495	chr5:39818756-39818756	2.35887e-11
	EPN2	chr5:41103816-41103816	1.0935e-10
[truncated: 3,250 more rows]
